# Supplementary material for: FERONIA Confers Resistance to Photooxidative Stress in Arabidopsis
Source: Front Plant Sci. 2021 Jul 15;12:714938. doi: 10.3389/fpls.2021.714938 (PMC8320354; doi:10.3389/fpls.2021.714938)
Supplement: Supplementary file 1 [file Table_1.XLSX]

## Sheet: Table S1
Supplementary Table 1. Differentially expressed genes in fer-4 mutants under ML. Col-0 and fer-4 seedlings were grown on MS-agar plates under long-day conditions at ML. Whole seedlings were harvested for extraction of total RNA and RNA-sequencing. Expression levels of differentially expressed genes exhibiting more than 2-fold changes with Q-value ≤ 0.01 in fer-4 were compared to those in Col-0. T…
Gene symbol	Log2(Fold change) fer-4/Col-0	P-value	Q-value	Full descriptions of the gene	AGI ID
FER	-10.1525	5e-05	0.000292445	Receptor-like protein kinase FERONIA [Source:UniProtKB/Swiss-Prot;BAcc:Q9SCZ4]	AT3G51550
THI2.2	-4.23733	5e-05	0.000292445	Thionin-2.2 [Source:UniProtKB/Swiss-Prot;BAcc:Q42597]	AT5G36910
AHG1	-4.08054	5e-05	0.000292445	Probable protein phosphatase 2C 75 [Source:UniProtKB/Swiss-Prot;BAcc:Q9FLI3]	AT5G51760
AT1G52690	-4.00664	5e-05	0.000292445	.	AT1G52690
XTH26	-3.74599	5e-05	0.000292445	Probable xyloglucan endotransglucosylase/hydrolase protein 26 [Source:UniProtKB/Swiss-Prot;BAcc:Q9SVV2]	AT4G28850
AtcwINV5	-3.66096	5e-05	0.000292445	Beta-fructofuranosidase, insoluble isoenzyme CWINV5 [Source:UniProtKB/Swiss-Prot;BAcc:Q9LIB9]	AT3G13784
WSD1	-3.58758	5e-05	0.000292445	O-acyltransferase WSD1 [Source:UniProtKB/Swiss-Prot;BAcc:Q93ZR6]	AT5G37300
RD29B	-3.58232	5e-05	0.000292445	Low-temperature-induced 65 kDa protein [Source:UniProtKB/Swiss-Prot;BAcc:Q04980]	AT5G52300
AT3G17520	-3.47725	5e-05	0.000292445	.	AT3G17520
CALS5	-3.40478	5e-05	0.000292445	Callose synthase 5 [Source:UniProtKB/Swiss-Prot;BAcc:Q3B724]	AT2G13680
AtGolS2	-3.35347	5e-05	0.000292445	Galactinol synthase 2 [Source:UniProtKB/Swiss-Prot;BAcc:Q9FXB2]	AT1G56600
HIPP27	-3.31072	5e-05	0.000292445	Heavy metal-associated isoprenylated plant protein 27 [Source:UniProtKB/Swiss-Prot;BAcc:Q67ZW1]	AT5G66110
AT1G72760	-3.30891	5e-05	0.000292445	.	AT1G72760
AT1G04660	-3.29754	0.0006	0.00278142	.	AT1G04660
LEA4-5	-3.27822	5e-05	0.000292445	.	AT5G06760
AT5G50360	-3.24827	5e-05	0.000292445	.	AT5G50360
NAC074	-3.23797	0.0002	0.00104652	.	AT4G28530
PME61	-3.20293	5e-05	0.000292445	Probable pectinesterase/pectinesterase inhibitor 35 [Source:UniProtKB/Swiss-Prot;BAcc:Q9LYT5]	AT3G59010
AT5G40790	-3.11902	0.0001	0.000555677	.	AT5G40790
AT5G53710	-3.11084	5e-05	0.000292445	.	AT5G53710
NAS3	-3.10851	5e-05	0.000292445	Nicotianamine synthase 3 [Source:UniProtKB/Swiss-Prot;BAcc:O80483]	AT1G09240
Iqd4	-3.1079	0.0007	0.00318054	.	AT2G26410
GA2OX1	-3.07924	0.0009	0.0039757	Gibberellin 2-beta-dioxygenase 1 [Source:UniProtKB/Swiss-Prot;BAcc:Q8LEA2]	AT1G78440
AT4G01985	-3.04112	5e-05	0.000292445	.	AT4G01985
AT-HSFA6A	-3.0384	5e-05	0.000292445	Heat stress transcription factor A-6a [Source:UniProtKB/Swiss-Prot;BAcc:Q1PDN3]	AT5G43840
AT4G26530	-2.97703	5e-05	0.000292445	Fructose-bisphosphate aldolase 5, cytosolic [Source:UniProtKB/Swiss-Prot;BAcc:O65581]	AT4G26530
AT5G07330	-2.95045	5e-05	0.000292445	.	AT5G07330
AT5G51720	-2.94592	5e-05	0.000292445	CDGSH iron-sulfur domain-containing protein NEET [Source:UniProtKB/Swiss-Prot;BAcc:Q9FLI7]	AT5G51720
AT5G46090	-2.91901	0.0008	0.00358057	.	AT5G46090
LTI140	-2.91445	5e-05	0.000292445	Low-temperature-induced 78 kDa protein [Source:UniProtKB/Swiss-Prot;BAcc:Q06738]	AT5G52310
ATTSPO	-2.80627	5e-05	0.000292445	Translocator protein homolog [Source:UniProtKB/Swiss-Prot;BAcc:O82245]	AT2G47770
AT5G04380	-2.77064	5e-05	0.000292445	.	AT5G04380
HSP21	-2.76997	5e-05	0.000292445	25.3 kDa heat shock protein, chloroplastic [Source:UniProtKB/Swiss-Prot;BAcc:P31170]	AT4G27670
AT1G04880	-2.76604	5e-05	0.000292445	High mobility group B protein 15 [Source:UniProtKB/Swiss-Prot;BAcc:Q9MAT6]	AT1G04880
AT5G46890	-2.74956	5e-05	0.000292445	.	AT5G46890
AT5G54790	-2.72064	0.00035	0.00173087	.	AT5G54790
AT3G49160	-2.70524	5e-05	0.000292445	Plastidial pyruvate kinase 4, chloroplastic [Source:UniProtKB/Swiss-Prot;BAcc:Q9M3B6]	AT3G49160
ATNRT2.1	-2.70006	5e-05	0.000292445	High-affinity nitrate transporter 2.1 [Source:UniProtKB/Swiss-Prot;BAcc:O82811]	AT1G08090
RHS15	-2.70002	5e-05	0.000292445	Putative glycerol-3-phosphate transporter 2 [Source:UniProtKB/Swiss-Prot;BAcc:Q9SB41]	AT4G25220
FLA6	-2.64735	5e-05	0.000292445	Fasciclin-like arabinogalactan protein 6 [Source:UniProtKB/Swiss-Prot;BAcc:Q9SIL7]	AT2G20520
AT3G62990	-2.63542	0.0004	0.00195113	.	AT3G62990
HAI1	-2.62117	5e-05	0.000292445	Probable protein phosphatase 2C 78 [Source:UniProtKB/Swiss-Prot;BAcc:Q9FIF5]	AT5G59220
APX2	-2.61714	5e-05	0.000292445	L-ascorbate peroxidase 2, cytosolic [Source:UniProtKB/Swiss-Prot;BAcc:Q1PER6]	AT3G09640
AT2G18490	-2.61667	0.00025	0.00127889	.	AT2G18490
ATGLR2.2	-2.60377	0.00025	0.00127889	Glutamate receptor 2.2 [Source:UniProtKB/Swiss-Prot;BAcc:Q9SHV1]	AT2G24720
AT2G41190	-2.58871	5e-05	0.000292445	.	AT2G41190
FER1	-2.56069	5e-05	0.000292445	Ferritin-1, chloroplastic [Source:UniProtKB/Swiss-Prot;BAcc:Q39101]	AT5G01600
AT1G51870	-2.55231	0.0001	0.000555677	.	AT1G51870
AT5G41780	-2.53767	5e-05	0.000292445	.	AT5G41780
AT2G32160	-2.53748	5e-05	0.000292445	.	AT2G32160
ATEGY3	-2.51884	0.0015	0.00619473	Probable zinc metallopeptidase EGY3, chloroplastic [Source:UniProtKB/Swiss-Prot;BAcc:Q9LMU1]	AT1G17870
NAP	-2.4996	5e-05	0.000292445	NAC transcription factor 29 [Source:UniProtKB/Swiss-Prot;BAcc:O49255]	AT1G69490
AT5G05220	-2.49824	5e-05	0.000292445	.	AT5G05220
AT1G07330	-2.48693	5e-05	0.000292445	.	AT1G07330
CRK30	-2.45833	5e-05	0.000292445	Putative cysteine-rich receptor-like protein kinase 30 [Source:UniProtKB/Swiss-Prot;BAcc:Q9LDT0]	AT4G11460
AT5G54585	-2.44054	5e-05	0.000292445	.	AT5G54585
AT4G20450	-2.38538	5e-05	0.000292445	Probable LRR receptor-like serine/threonine-protein kinase At4g20450 [Source:UniProtKB/Swiss-Prot;BAcc:C0LGQ7]	AT4G20450
AT1G78990	-2.36228	5e-05	0.000292445	.	AT1G78990
ICME-LIKE2	-2.35692	5e-05	0.000292445	Probable isoprenylcysteine alpha-carbonyl methylesterase ICMEL2 [Source:UniProtKB/Swiss-Prot;BAcc:Q1PET6]	AT3G02410
AT3G48240	-2.34573	5e-05	0.000292445	.	AT3G48240
AT1G29600	-2.33549	5e-05	0.000292445	.	AT1G29600
ATFRO6	-2.32882	5e-05	0.000292445	Ferric reduction oxidase 6 [Source:UniProtKB/Swiss-Prot;BAcc:Q8RWS6]	AT5G49730
AT2G36885	-2.28478	5e-05	0.000292445	.	AT2G36885
SP1L5	-2.2729	5e-05	0.000292445	Protein SPIRAL1-like 5 [Source:UniProtKB/Swiss-Prot;BAcc:Q8LGD1]	AT4G23496
AT5G44310	-2.27174	5e-05	0.000292445	.	AT5G44310
AT3G18450	-2.26274	5e-05	0.000292445	Protein PLANT CADMIUM RESISTANCE 5 [Source:UniProtKB/Swiss-Prot;BAcc:Q9LS45]	AT3G18450
AT4G30320	-2.25645	5e-05	0.000292445	.	AT4G30320
ENH1	-2.23014	5e-05	0.000292445	.	AT5G17170
LCR70	-2.23	5e-05	0.000292445	Defensin-like protein 4 [Source:UniProtKB/Swiss-Prot;BAcc:Q41914]	AT2G02120
AT5G04960	-2.21787	5e-05	0.000292445	Probable pectinesterase/pectinesterase inhibitor 46 [Source:UniProtKB/Swiss-Prot;BAcc:Q9FF78]	AT5G04960
AT5G59680	-2.21462	5e-05	0.000292445	Probable LRR receptor-like serine/threonine-protein kinase At5g59680 [Source:UniProtKB/Swiss-Prot;BAcc:Q9FN93]	AT5G59680
AT4G33905	-2.21393	5e-05	0.000292445	.	AT4G33905
AT2G43440	-2.21188	0.00025	0.00127889	F-box protein At2g43440 [Source:UniProtKB/Swiss-Prot;BAcc:A8MS20]	AT2G43440
AT2G14060	-2.20901	5e-05	0.000292445	.	AT2G14060
SIS	-2.20501	5e-05	0.000292445	.	AT5G02020
AT5G65340	-2.17885	0.00035	0.00173087	.	AT5G65340
AT4G08410	-2.16372	5e-05	0.000292445	.	AT4G08410
HAI2	-2.15697	5e-05	0.000292445	Protein phosphatase 2C 3 [Source:UniProtKB/Swiss-Prot;BAcc:Q9LNW3]	AT1G07430
AT2G38600	-2.13277	5e-05	0.000292445	.	AT2G38600
AT1G49450	-2.13168	5e-05	0.000292445	.	AT1G49450
MEE3	-2.11815	5e-05	0.000292445	Protein RADIALIS-like 2 [Source:UniProtKB/Swiss-Prot;BAcc:Q9SIJ5]	AT2G21650
RAB18	-2.11769	5e-05	0.000292445	Dehydrin Rab18 [Source:UniProtKB/Swiss-Prot;BAcc:P30185]	AT5G66400
AT2G25240	-2.11002	5e-05	0.000292445	Serpin-Z10 [Source:UniProtKB/Swiss-Prot;BAcc:Q9SIR9]	AT2G25240
AT2G42560	-2.10946	5e-05	0.000292445	.	AT2G42560
AT5G50260	-2.10248	5e-05	0.000292445	KDEL-tailed cysteine endopeptidase CEP1 [Source:UniProtKB/Swiss-Prot;BAcc:Q9FGR9]	AT5G50260
AT1G70985	-2.10035	5e-05	0.000292445	.	AT1G70985
AT4G38340	-2.09998	0.00015	0.000804107	Protein NLP3 [Source:UniProtKB/Swiss-Prot;BAcc:Q9SVF1]	AT4G38340
AT5G45310	-2.09384	5e-05	0.000292445	.	AT5G45310
ATFER4	-2.09153	5e-05	0.000292445	Ferritin-4, chloroplastic [Source:UniProtKB/Swiss-Prot;BAcc:Q9S756]	AT2G40300
AT1G73120	-2.09095	5e-05	0.000292445	.	AT1G73120
XTR9	-2.09026	5e-05	0.000292445	Xyloglucan endotransglucosylase/hydrolase protein 14 [Source:UniProtKB/Swiss-Prot;BAcc:Q9ZSU4]	AT4G25820
CYP89A7	-2.08607	5e-05	0.000292445	.	AT1G64930
AT5G46900	-2.08285	5e-05	0.000292445	.	AT5G46900
AGL2	-2.06266	0.00255	0.00987597	Developmental protein SEPALLATA 1 [Source:UniProtKB/Swiss-Prot;BAcc:P29382]	AT5G15800
RHS16	-2.06175	5e-05	0.000292445	Probable LRR receptor-like serine/threonine-protein kinase At4g29180 [Source:UniProtKB/Swiss-Prot;BAcc:C0LGR6]	AT4G29180
AT5G01520	-2.0539	5e-05	0.000292445	.	AT5G01520
ZIP7	-2.05374	5e-05	0.000292445	Zinc transporter 7 [Source:UniProtKB/Swiss-Prot;BAcc:Q8W246]	AT2G04032
AT5G15290	-2.04542	5e-05	0.000292445	Casparian strip membrane protein 5 [Source:UniProtKB/Swiss-Prot;BAcc:Q9LXF3]	AT5G15290
AT3G45070	-2.04097	5e-05	0.000292445	Cytosolic sulfotransferase 5 [Source:UniProtKB/Swiss-Prot;BAcc:Q9M1V2]	AT3G45070
EDL3	-2.0375	5e-05	0.000292445	EID1-like F-box protein 3 [Source:UniProtKB/Swiss-Prot;BAcc:Q93ZT5]	AT3G63060
PRF4	-2.02886	5e-05	0.000292445	Profilin-3 [Source:UniProtKB/Swiss-Prot;BAcc:Q38904]	AT4G29340
AT4G08400	-2.0275	5e-05	0.000292445	.	AT4G08400
GIS	-2.02564	5e-05	0.000292445	Zinc finger protein GIS [Source:UniProtKB/Swiss-Prot;BAcc:Q84WI0]	AT3G58070
ELIP2	-1.99773	5e-05	0.000292445	Early light-induced protein 2, chloroplastic [Source:UniProtKB/Swiss-Prot;BAcc:Q94K66]	AT4G14690
DOT3	-1.99286	5e-05	0.000292445	BTB/POZ domain-containing protein DOT3 [Source:UniProtKB/Swiss-Prot;BAcc:Q9LFU0]	AT5G10250
CYCP4	-1.99232	5e-05	0.000292445	Cyclin-U4-3 [Source:UniProtKB/Swiss-Prot;BAcc:Q9FKF6]	AT5G61650
AT1G78450	-1.98802	5e-05	0.000292445	.	AT1G78450
AT2G28990	-1.98751	5e-05	0.000292445	Probable leucine-rich repeat receptor-like protein kinase At2g28990 [Source:UniProtKB/Swiss-Prot;BAcc:O81069]	AT2G28990
AT3G62730	-1.98204	5e-05	0.000292445	.	AT3G62730
AT1G06980	-1.9691	5e-05	0.000292445	.	AT1G06980
CYP76C6	-1.9642	5e-05	0.000292445	.	AT1G33720
AT2G39510	-1.9601	5e-05	0.000292445	WAT1-related protein At2g39510 [Source:UniProtKB/Swiss-Prot;BAcc:O80638]	AT2G39510
RXF26	-1.95514	5e-05	0.000292445	GDSL esterase/lipase At1g58430 [Source:UniProtKB/Swiss-Prot;BAcc:Q9C648]	AT1G58430
AT3G55710	-1.94932	5e-05	0.000292445	UDP-glycosyltransferase 76F2 [Source:UniProtKB/Swiss-Prot;BAcc:Q9M051]	AT3G55710
PERK4	-1.94692	5e-05	0.000292445	Proline-rich receptor-like protein kinase PERK4 [Source:UniProtKB/Swiss-Prot;BAcc:Q9ZNQ8]	AT2G18470
XTH12	-1.94134	5e-05	0.000292445	Probable xyloglucan endotransglucosylase/hydrolase protein 12 [Source:UniProtKB/Swiss-Prot;BAcc:Q9FKL9]	AT5G57530
AT4G26010	-1.93697	5e-05	0.000292445	Peroxidase 44 [Source:UniProtKB/Swiss-Prot;BAcc:Q93V93]	AT4G26010
AT1G48100	-1.93167	5e-05	0.000292445	Polygalacturonase At1g48100 [Source:UniProtKB/Swiss-Prot;BAcc:Q949Z1]	AT1G48100
AT5G63350	-1.92844	5e-05	0.000292445	.	AT5G63350
AT3G09240	-1.91761	5e-05	0.000292445	.	AT3G09240
AT5G26200	-1.91183	5e-05	0.000292445	.	AT5G26200
AT1G01390	-1.91016	5e-05	0.000292445	UDP-glycosyltransferase 72B2 [Source:UniProtKB/Swiss-Prot;BAcc:Q8W4C2]	AT1G01390
AT1G30860	-1.90882	5e-05	0.000292445	.	AT1G30860
AT3G03341	-1.90771	5e-05	0.000292445	.	AT3G03341
AT3G51350	-1.89844	5e-05	0.000292445	.	AT3G51350
AT5G49770	-1.8962	5e-05	0.000292445	Probable leucine-rich repeat receptor-like protein kinase At5g49770 [Source:UniProtKB/Swiss-Prot;BAcc:Q9LT96]	AT5G49770
AT3G61900	-1.89576	0.00095	0.00416494	.	AT3G61900
ADS1	-1.89148	5e-05	0.000292445	Delta-9 acyl-lipid desaturase 1 [Source:UniProtKB/Swiss-Prot;BAcc:O65797]	AT1G06080
BGLU7	-1.88226	5e-05	0.000292445	Beta-glucosidase 7 [Source:UniProtKB/Swiss-Prot;BAcc:Q9LZJ1]	AT3G62740
AT5G47610	-1.88223	5e-05	0.000292445	RING-H2 finger protein ATL79 [Source:UniProtKB/Swiss-Prot;BAcc:Q9FGJ6]	AT5G47610
AT1G24147	-1.88133	5e-05	0.000292445	.	AT1G24147
ATEXPB1	-1.87491	5e-05	0.000292445	Expansin-B1 [Source:UniProtKB/Swiss-Prot;BAcc:Q9SKU2]	AT2G20750
AT3G27025	-1.86594	5e-05	0.000292445	.	AT3G27025
AT1G30190	-1.86356	5e-05	0.000292445	.	AT1G30190
AT4G13390	-1.86267	5e-05	0.000292445	.	AT4G13390
AT1G12570	-1.85446	5e-05	0.000292445	.	AT1G12570
CHX4	-1.84633	0.0003	0.00150555	Cation/H(+) antiporter 4 [Source:UniProtKB/Swiss-Prot;BAcc:Q9FYC1]	AT3G44900
WOX2	-1.83792	5e-05	0.000292445	WUSCHEL-related homeobox 2 [Source:UniProtKB/Swiss-Prot;BAcc:Q6X7K1]	AT5G59340
AT4G34930	-1.83152	5e-05	0.000292445	.	AT4G34930
AT5G06640	-1.82879	5e-05	0.000292445	.	AT5G06640
AT1G51840	-1.82142	5e-05	0.000292445	.	AT1G51840
HIPP22	-1.82035	5e-05	0.000292445	Heavy metal-associated isoprenylated plant protein 22 [Source:UniProtKB/Swiss-Prot;BAcc:Q93VP2]	AT1G22990
AT2G41990	-1.8203	5e-05	0.000292445	.	AT2G41990
AT5G35190	-1.82014	5e-05	0.000292445	.	AT5G35190
ATCBF3	-1.81925	0.00015	0.000804107	Dehydration-responsive element-binding protein 1A [Source:UniProtKB/Swiss-Prot;BAcc:Q9M0L0]	AT4G25480
AT2G29370	-1.81749	5e-05	0.000292445	Tropinone reductase homolog At2g29370 [Source:UniProtKB/Swiss-Prot;BAcc:Q9ZW20]	AT2G29370
PAP85	-1.80573	5e-05	0.000292445	Vicilin-like seed storage protein At3g22640 [Source:UniProtKB/Swiss-Prot;BAcc:Q9LUJ7]	AT3G22640
AFP1	-1.80071	5e-05	0.000292445	Ninja-family protein AFP1 [Source:UniProtKB/Swiss-Prot;BAcc:Q9LQ98]	AT1G69260
EXP8	-1.79542	5e-05	0.000292445	Expansin-A8 [Source:UniProtKB/Swiss-Prot;BAcc:O22874]	AT2G40610
AT5G61550	-1.79001	5e-05	0.000292445	U-box domain-containing protein 52 [Source:UniProtKB/Swiss-Prot;BAcc:Q9FKG6]	AT5G61550
AGP13	-1.78711	5e-05	0.000292445	Arabinogalactan peptide 13 [Source:UniProtKB/Swiss-Prot;BAcc:Q9STQ3]	AT4G26320
AT3G02670	-1.77226	5e-05	0.000292445	.	AT3G02670
AT3G16120	-1.77104	5e-05	0.000292445	.	AT3G16120
AT4G19820	-1.76256	5e-05	0.000292445	.	AT4G19820
AT1G18830	-1.75794	5e-05	0.000292445	Protein transport protein SEC31 homolog A [Source:UniProtKB/Swiss-Prot;BAcc:F4ICD9]	AT1G18830
LAC2	-1.75687	5e-05	0.000292445	Laccase-2 [Source:UniProtKB/Swiss-Prot;BAcc:O81081]	AT2G29130
AT4G21323	-1.75325	5e-05	0.000292445	.	AT4G21323
BAC2	-1.74441	5e-05	0.000292445	Mitochondrial arginine transporter BAC2 [Source:UniProtKB/Swiss-Prot;BAcc:Q9CA93]	AT1G79900
ATBOR4	-1.74381	5e-05	0.000292445	Boron transporter 4 [Source:UniProtKB/Swiss-Prot;BAcc:Q9XI23]	AT1G15460
FSD1	-1.74111	5e-05	0.000292445	Superoxide dismutase [Fe] 1, chloroplastic [Source:UniProtKB/Swiss-Prot;BAcc:P21276]	AT4G25100
AT4G30670	-1.72668	5e-05	0.000292445	.	AT4G30670
AtRLP41	-1.71688	0.00075	0.00338431	.	AT3G25010
AT3G48510	-1.70228	5e-05	0.000292445	.	AT3G48510
LAF6	-1.69767	5e-05	0.000292445	UPF0051 protein ABCI8, chloroplastic [Source:UniProtKB/Swiss-Prot;BAcc:Q9ZS97]	AT4G04770
AT1G27045	-1.69528	0.0002	0.00104652	Homeobox-leucine zipper protein ATHB-54 [Source:UniProtKB/Swiss-Prot;BAcc:P0CJ65]	AT1G27045
AT3G57540	-1.69342	5e-05	0.000292445	.	AT3G57540
AT1G64110	-1.68857	5e-05	0.000292445	.	AT1G64110
AT5G57625	-1.68665	5e-05	0.000292445	.	AT5G57625
AT3G28840	-1.68236	0.0014	0.00584937	.	AT3G28840
PRP3	-1.68016	5e-05	0.000292445	Proline-rich protein 3 [Source:UniProtKB/Swiss-Prot;BAcc:Q9LZJ7]	AT3G62680
AT4G08570	-1.67197	5e-05	0.000292445	.	AT4G08570
CYP85A1	-1.67015	5e-05	0.000292445	Cytochrome P450 85A1 [Source:UniProtKB/Swiss-Prot;BAcc:Q9FMA5]	AT5G38970
AT2G21820	-1.66988	5e-05	0.000292445	.	AT2G21820
HEMA1	-1.66845	5e-05	0.000292445	Glutamyl-tRNA reductase 1, chloroplastic [Source:UniProtKB/Swiss-Prot;BAcc:P42804]	AT1G58290
AT3G61870	-1.66844	5e-05	0.000292445	.	AT3G61870
AT1G51830	-1.66479	5e-05	0.000292445	.	AT1G51830
RHS12	-1.66229	5e-05	0.000292445	Putative pectinesterase/pectinesterase inhibitor 24 [Source:UniProtKB/Swiss-Prot;BAcc:Q9SG77]	AT3G10710
SULTR1	-1.66073	5e-05	0.000292445	Sulfate transporter 1.1 [Source:UniProtKB/Swiss-Prot;BAcc:Q9SAY1]	AT4G08620
ATS3	-1.65693	5e-05	0.000292445	.	AT5G07190
AT3G21340	-1.65593	5e-05	0.000292445	Receptor-like protein kinase At3g21340 [Source:UniProtKB/Swiss-Prot;BAcc:Q9LIG2]	AT3G21340
FED A	-1.65576	5e-05	0.000292445	Ferredoxin-2, chloroplastic [Source:UniProtKB/Swiss-Prot;BAcc:P16972]	AT1G60950
AT1G74830	-1.65508	0.00115	0.00492926	Probable myosin-binding protein 6 [Source:UniProtKB/Swiss-Prot;BAcc:F4HVS6]	AT1G74830
AGP3	-1.64388	5e-05	0.000292445	Classical arabinogalactan protein 3 [Source:UniProtKB/Swiss-Prot;BAcc:Q9ZT17]	AT4G40090
RHS19	-1.6413	5e-05	0.000292445	Peroxidase 73 [Source:UniProtKB/Swiss-Prot;BAcc:Q43873]	AT5G67400
BSU1	-1.63956	5e-05	0.000292445	Serine/threonine-protein phosphatase BSU1 [Source:UniProtKB/Swiss-Prot;BAcc:Q9LR78]	AT1G03445
AT4G35720	-1.63795	5e-05	0.000292445	.	AT4G35720
ATNADP-ME1	-1.6307	5e-05	0.000292445	NADP-dependent malic enzyme 1 [Source:UniProtKB/Swiss-Prot;BAcc:O82191]	AT2G19900
AT5G59130	-1.62531	5e-05	0.000292445	Subtilisin-like protease SBT4.11 [Source:UniProtKB/Swiss-Prot;BAcc:Q9FIG1]	AT5G59130
AT4G03500	-1.61929	5e-05	0.000292445	.	AT4G03500
AT2G26500	-1.61713	5e-05	0.000292445	.	AT2G26500
AT1G48660	-1.61122	0.00135	0.00567072	.	AT1G48660
AT2G28780	-1.61051	5e-05	0.000292445	.	AT2G28780
AtRLP36	-1.60859	0.0021	0.00832477	.	AT3G23010
AT1G09750	-1.6051	5e-05	0.000292445	Aspartyl protease AED3 [Source:UniProtKB/Swiss-Prot;BAcc:O04496]	AT1G09750
AT3G16150	-1.60405	5e-05	0.000292445	Probable isoaspartyl peptidase/L-asparaginase 2 [Source:UniProtKB/Swiss-Prot;BAcc:Q8GXG1]	AT3G16150
AT3G47070	-1.59793	5e-05	0.000292445	.	AT3G47070
AT3G50560	-1.5924	5e-05	0.000292445	.	AT3G50560
LRL3	-1.59138	5e-05	0.000292445	Transcription factor bHLH82 [Source:UniProtKB/Swiss-Prot;BAcc:Q9LSQ3]	AT5G58010
UCC3	-1.58619	0.0001	0.000555677	Uclacyanin-3 [Source:UniProtKB/Swiss-Prot;BAcc:Q96316]	AT3G60280
AT1G60190	-1.58315	5e-05	0.000292445	U-box domain-containing protein 19 [Source:UniProtKB/Swiss-Prot;BAcc:O80742]	AT1G60190
ATCEL2	-1.58119	5e-05	0.000292445	Endoglucanase 1 [Source:UniProtKB/Swiss-Prot;BAcc:Q9SRX3]	AT1G02800
AT2G22590	-1.5756	5e-05	0.000292445	UDP-glycosyltransferase 91A1 [Source:UniProtKB/Swiss-Prot;BAcc:Q940V3]	AT2G22590
LRX1	-1.57556	5e-05	0.000292445	Leucine-rich repeat extensin-like protein 1 [Source:UniProtKB/Swiss-Prot;BAcc:O65375]	AT1G12040
AT1G10640	-1.57343	5e-05	0.000292445	.	AT1G10640
BOR5	-1.57315	5e-05	0.000292445	Putative boron transporter 5 [Source:UniProtKB/Swiss-Prot;BAcc:Q9SSG5]	AT1G74810
AT1G65450	-1.57136	5e-05	0.000292445	.	AT1G65450
LHCB4.3	-1.57118	5e-05	0.000292445	Chlorophyll a-b binding protein CP29.3, chloroplastic [Source:UniProtKB/Swiss-Prot;BAcc:Q9S7W1]	AT2G40100
AT3G54580	-1.56986	5e-05	0.000292445	.	AT3G54580
AT1G29720	-1.56757	5e-05	0.000292445	Probable LRR receptor-like serine/threonine-protein kinase At1g29720 [Source:UniProtKB/Swiss-Prot;BAcc:Q9ASQ6]	AT1G29720
NDHF	-1.55954	5e-05	0.000292445	NAD(P)H-quinone oxidoreductase subunit 5, chloroplastic [Source:UniProtKB/Swiss-Prot;BAcc:P56752]	ATCG01010
AT4G15740	-1.55833	5e-05	0.000292445	.	AT4G15740
ATTIP2	-1.5551	5e-05	0.000292445	Aquaporin TIP2-3 [Source:UniProtKB/Swiss-Prot;BAcc:Q9FGL2]	AT5G47450
FMO GS-OX4	-1.55458	5e-05	0.000292445	Flavin-containing monooxygenase FMO GS-OX4 [Source:UniProtKB/Swiss-Prot;BAcc:Q93Y23]	AT1G62570
AT5G28910	-1.55398	5e-05	0.000292445	.	AT5G28910
AtbZIP5	-1.55378	5e-05	0.000292445	.	AT3G49760
AT1G19960	-1.55282	5e-05	0.000292445	.	AT1G19960
AGP22	-1.55057	5e-05	0.000292445	Arabinogalactan peptide 22 [Source:UniProtKB/Swiss-Prot;BAcc:Q9FK16]	AT5G53250
AT5G51010	-1.54615	5e-05	0.000292445	.	AT5G51010
HFR1	-1.54563	5e-05	0.000292445	Transcription factor HFR1 [Source:UniProtKB/Swiss-Prot;BAcc:Q9FE22]	AT1G02340
AT5G15780	-1.54518	5e-05	0.000292445	.	AT5G15780
ERD10	-1.5359	5e-05	0.000292445	Dehydrin ERD10 [Source:UniProtKB/Swiss-Prot;BAcc:P42759]	AT1G20450
ORP4B	-1.53267	5e-05	0.000292445	Oxysterol-binding protein-related protein 4B [Source:UniProtKB/Swiss-Prot;BAcc:Q9SW00]	AT4G25850
AT5G59050	-1.5323	5e-05	0.000292445	.	AT5G59050
AT5G03640	-1.53064	5e-05	0.000292445	.	AT5G03640
AT1G48670	-1.52484	0.0017	0.00692794	.	AT1G48670
AT3G25190	-1.52421	5e-05	0.000292445	Vacuolar iron transporter homolog 2.1 [Source:UniProtKB/Swiss-Prot;BAcc:Q9LSF6]	AT3G25190
AT3G51340	-1.51873	0.0001	0.000555677	.	AT3G51340
AT3G43670	-1.51267	5e-05	0.000292445	.	AT3G43670
RHS13	-1.51034	5e-05	0.000292445	.	AT4G02270
AT4G33730	-1.50285	0.0002	0.00104652	.	AT4G33730
AT5G62040	-1.49882	0.00015	0.000804107	Protein BROTHER of FT and TFL 1 [Source:UniProtKB/Swiss-Prot;BAcc:Q9FIT4]	AT5G62040
ANAC100	-1.48979	5e-05	0.000292445	NAC domain-containing protein 100 [Source:UniProtKB/Swiss-Prot;BAcc:Q9FLJ2]	AT5G61430
AT2G04680	-1.48975	5e-05	0.000292445	.	AT2G04680
AT2G25220	-1.48895	5e-05	0.000292445	.	AT2G25220
AT1G02570	-1.48659	0.0018	0.00729313	.	AT1G02570
AT2G05160	-1.48527	5e-05	0.000292445	Zinc finger CCCH domain-containing protein 18 [Source:UniProtKB/Swiss-Prot;BAcc:Q9SJ41]	AT2G05160
AT4G25160	-1.48498	5e-05	0.000292445	U-box domain-containing protein 35 [Source:UniProtKB/Swiss-Prot;BAcc:Q9SW11]	AT4G25160
AT5G62210	-1.48472	5e-05	0.000292445	.	AT5G62210
GSTF14	-1.48147	5e-05	0.000292445	Glutathione S-transferase F14 [Source:UniProtKB/Swiss-Prot;BAcc:Q9C6C8]	AT1G49860
AT3G24460	-1.48105	5e-05	0.000292445	.	AT3G24460
SOM	-1.48021	5e-05	0.000292445	Zinc finger CCCH domain-containing protein 2 [Source:UniProtKB/Swiss-Prot;BAcc:Q9ZWA1]	AT1G03790
IQD12	-1.47808	5e-05	0.000292445	.	AT5G03960
COW1	-1.47576	5e-05	0.000292445	Phosphatidylinositol/phosphatidylcholine transfer protein SFH1 [Source:UniProtKB/Swiss-Prot;BAcc:F4JLE5]	AT4G34580
AT3G07070	-1.47545	5e-05	0.000292445	Serine/threonine-protein kinase At3g07070 [Source:UniProtKB/Swiss-Prot;BAcc:Q9SFT7]	AT3G07070
AT4G22460	-1.47515	5e-05	0.000292445	.	AT4G22460
AT1G09170	-1.47309	5e-05	0.000292445	.	AT1G09170
PSAN	-1.46948	5e-05	0.000292445	Photosystem I reaction center subunit N, chloroplastic [Source:UniProtKB/Swiss-Prot;BAcc:P49107]	AT5G64040
AT3G28345	-1.46665	5e-05	0.000292445	ABC transporter B family member 15 [Source:UniProtKB/Swiss-Prot;BAcc:Q9LHD1]	AT3G28345
NRT1.5	-1.46577	5e-05	0.000292445	Protein NRT1/ PTR FAMILY 7.3 [Source:UniProtKB/Swiss-Prot;BAcc:Q9LQL2]	AT1G32450
RBK2	-1.45756	5e-05	0.000292445	Receptor-like cytosolic serine/threonine-protein kinase RBK2 [Source:UniProtKB/Swiss-Prot;BAcc:Q8RXC8]	AT3G05140
AT2G19920	-1.45477	5e-05	0.000292445	Probable RNA-dependent RNA polymerase 4 [Source:UniProtKB/Swiss-Prot;BAcc:O82189]	AT2G19920
RHS14	-1.45466	5e-05	0.000292445	Probable pectate lyase 16 [Source:UniProtKB/Swiss-Prot;BAcc:O65456]	AT4G22080
AT1G11740	-1.45429	5e-05	0.000292445	.	AT1G11740
AT2G35760	-1.44724	5e-05	0.000292445	CASP-like protein 2B2 [Source:UniProtKB/Swiss-Prot;BAcc:Q8L924]	AT2G35760
ATPMEPCRD	-1.44419	5e-05	0.000292445	Probable pectinesterase/pectinesterase inhibitor 16 [Source:UniProtKB/Swiss-Prot;BAcc:Q9SKX2]	AT2G43050
QWRF7	-1.44316	0.0006	0.00278142	QWRF motif-containing protein 7 [Source:UniProtKB/Swiss-Prot;BAcc:Q1PE51]	AT4G25190
AT4G28040	-1.44161	5e-05	0.000292445	WAT1-related protein At4g28040 [Source:UniProtKB/Swiss-Prot;BAcc:Q9SUD5]	AT4G28040
ATP5CS	-1.44103	5e-05	0.000292445	Delta-1-pyrroline-5-carboxylate synthase A [Source:UniProtKB/Swiss-Prot;BAcc:P54887]	AT2G39800
AT2G27420	-1.43775	5e-05	0.000292445	.	AT2G27420
RSL2	-1.43629	5e-05	0.000292445	Transcription factor bHLH85 [Source:UniProtKB/Swiss-Prot;BAcc:Q84WK0]	AT4G33880
COR47	-1.43341	5e-05	0.000292445	Dehydrin COR47 [Source:UniProtKB/Swiss-Prot;BAcc:P31168]	AT1G20440
AT-HSFC1	-1.4311	5e-05	0.000292445	Heat stress transcription factor C-1 [Source:UniProtKB/Swiss-Prot;BAcc:Q9LV52]	AT3G24520
DMT02	-1.42913	5e-05	0.000292445	DNA (cytosine-5)-methyltransferase 4 [Source:UniProtKB/Swiss-Prot;BAcc:O23273]	AT4G14140
NCED3	-1.42686	5e-05	0.000292445	9-cis-epoxycarotenoid dioxygenase NCED3, chloroplastic [Source:UniProtKB/Swiss-Prot;BAcc:Q9LRR7]	AT3G14440
AT1G32780	-1.42516	5e-05	0.000292445	Alcohol dehydrogenase-like 3 [Source:UniProtKB/Swiss-Prot;BAcc:A1L4Y2]	AT1G32780
AHA7	-1.42412	5e-05	0.000292445	ATPase 7, plasma membrane-type [Source:UniProtKB/Swiss-Prot;BAcc:Q9LY32]	AT3G60330
AT4G01140	-1.42311	5e-05	0.000292445	.	AT4G01140
CPL3	-1.41827	5e-05	0.000292445	MYB-like transcription factor ETC3 [Source:UniProtKB/Swiss-Prot;BAcc:Q9M157]	AT4G01060
AT5G61660	-1.41718	5e-05	0.000292445	.	AT5G61660
PIP5K3	-1.41536	5e-05	0.000292445	Phosphatidylinositol 4-phosphate 5-kinase 3 [Source:UniProtKB/Swiss-Prot;BAcc:O48709]	AT2G26420
AT2G35310	-1.41522	0.0001	0.000555677	B3 domain-containing protein At2g35310 [Source:UniProtKB/Swiss-Prot;BAcc:Q5PNU4]	AT2G35310
AT5G41900	-1.41293	5e-05	0.000292445	Probable lysophospholipase BODYGUARD 2 [Source:UniProtKB/Swiss-Prot;BAcc:Q9FJ24]	AT5G41900
AT5G43300	-1.41018	0.00045	0.00215678	Glycerophosphodiester phosphodiesterase GDPD3 [Source:UniProtKB/Swiss-Prot;BAcc:Q680A6]	AT5G43300
BNQ2	-1.40655	5e-05	0.000292445	Transcription factor PRE2 [Source:UniProtKB/Swiss-Prot;BAcc:Q9LXG5]	AT5G15160
AT5G20110	-1.40409	5e-05	0.000292445	.	AT5G20110
RHS17	-1.40216	0.00015	0.000804107	.	AT4G38390
AT5G55570	-1.40165	5e-05	0.000292445	.	AT5G55570
CER1	-1.40036	5e-05	0.000292445	Protein ECERIFERUM 1 [Source:UniProtKB/Swiss-Prot;BAcc:F4HVY0]	AT1G02205
AT1G44030	-1.40025	0.0009	0.0039757	.	AT1G44030
ATM4	-1.39737	5e-05	0.000292445	.	AT4G21440
AT3G51360	-1.39656	0.00015	0.000804107	.	AT3G51360
RALFL27	-1.39262	5e-05	0.000292445	Protein RALF-like 27 [Source:UniProtKB/Swiss-Prot;BAcc:Q9LH43]	AT3G29780
AT3G45440	-1.39256	0.00025	0.00127889	Probable L-type lectin-domain containing receptor kinase I.6 [Source:UniProtKB/Swiss-Prot;BAcc:Q9M1G3]	AT3G45440
AT1G06923	-1.39233	5e-05	0.000292445	.	AT1G06923
AT4G23870	-1.39143	5e-05	0.000292445	.	AT4G23870
AT3G50640	-1.39143	5e-05	0.000292445	.	AT3G50640
AT2G34060	-1.39129	5e-05	0.000292445	Peroxidase 19 [Source:UniProtKB/Swiss-Prot;BAcc:O22959]	AT2G34060
AT3G57680	-1.3897	5e-05	0.000292445	Carboxyl-terminal-processing peptidase 3, chloroplastic [Source:UniProtKB/Swiss-Prot;BAcc:F4J3G5]	AT3G57680
AT5G59400	-1.38362	5e-05	0.000292445	.	AT5G59400
AT2G20835	-1.38215	5e-05	0.000292445	.	AT2G20835
AT3G17640	-1.38075	5e-05	0.000292445	.	AT3G17640
AT1G57590	-1.3795	5e-05	0.000292445	Pectin acetylesterase 2 [Source:UniProtKB/Swiss-Prot;BAcc:F4I839]	AT1G57590
ATAAH	-1.37839	5e-05	0.000292445	Allantoate deiminase [Source:UniProtKB/Swiss-Prot;BAcc:O49434]	AT4G20070
AT4G12870	-1.37715	5e-05	0.000292445	.	AT4G12870
COR414-TM1	-1.37692	5e-05	0.000292445	Cold-regulated 413 inner membrane protein 1, chloroplastic [Source:UniProtKB/Swiss-Prot;BAcc:Q94AL8]	AT1G29395
ATXTH17	-1.37501	5e-05	0.000292445	Probable xyloglucan endotransglucosylase/hydrolase protein 17 [Source:UniProtKB/Swiss-Prot;BAcc:O80803]	AT1G65310
AT3G06145	-1.37434	5e-05	0.000292445	.	AT3G06145
RPOC1	-1.37431	5e-05	0.000292445	DNA-directed RNA polymerase subunit beta' [Source:UniProtKB/Swiss-Prot;BAcc:P56763]	ATCG00180
AT1G30280	-1.37405	5e-05	0.000292445	.	AT1G30280
SEP3	-1.37288	5e-05	0.000292445	Developmental protein SEPALLATA 3 [Source:UniProtKB/Swiss-Prot;BAcc:O22456]	AT1G24260
BXL1	-1.37174	5e-05	0.000292445	Beta-D-xylosidase 1 [Source:UniProtKB/Swiss-Prot;BAcc:Q9FGY1]	AT5G49360
AT5G14330	-1.37027	5e-05	0.000292445	.	AT5G14330
AT3G51750	-1.36976	5e-05	0.000292445	.	AT3G51750
AT3G11370	-1.36934	0.0001	0.000555677	.	AT3G11370
EXP18	-1.36832	5e-05	0.000292445	Expansin-A18 [Source:UniProtKB/Swiss-Prot;BAcc:Q9LQ07]	AT1G62980
AT2G26750	-1.36785	0.0005	0.00236634	.	AT2G26750
AtMYB53	-1.3658	0.00075	0.00338431	.	AT5G65230
CYP89A9	-1.36471	5e-05	0.000292445	Cytochrome P450 89A9 [Source:UniProtKB/Swiss-Prot;BAcc:Q9SRQ1]	AT3G03470
AT5G15500	-1.36396	5e-05	0.000292445	.	AT5G15500
AT5G59260	-1.36338	5e-05	0.000292445	Probable L-type lectin-domain containing receptor kinase II.1 [Source:UniProtKB/Swiss-Prot;BAcc:Q9FIF1]	AT5G59260
AT1G02700	-1.3623	5e-05	0.000292445	.	AT1G02700
ATAGP30	-1.36159	5e-05	0.000292445	Non-classical arabinogalactan protein 30 [Source:UniProtKB/Swiss-Prot;BAcc:P93013]	AT2G33790
SAG29	-1.36125	5e-05	0.000292445	Bidirectional sugar transporter SWEET15 [Source:UniProtKB/Swiss-Prot;BAcc:Q9FY94]	AT5G13170
ATPRP1	-1.35826	5e-05	0.000292445	Proline-rich protein 1 [Source:UniProtKB/Swiss-Prot;BAcc:Q9FZ35]	AT1G54970
AGP14	-1.35805	5e-05	0.000292445	Arabinogalactan peptide 14 [Source:UniProtKB/Swiss-Prot;BAcc:Q9LVC0]	AT5G56540
AT2G28970	-1.35474	5e-05	0.000292445	.	AT2G28970
ATHSP17.4	-1.35444	5e-05	0.000292445	17.4 kDa class I heat shock protein [Source:UniProtKB/Swiss-Prot;BAcc:P19036]	AT3G46230
MRH6	-1.35402	5e-05	0.000292445	.	AT2G03720
BEE3	-1.35389	5e-05	0.000292445	Transcription factor BEE 3 [Source:UniProtKB/Swiss-Prot;BAcc:Q8GWK7]	AT1G73830
AT4G14819	-1.35182	0.00065	0.00298197	.	AT4G14819
AT1G49010	-1.35164	5e-05	0.000292445	.	AT1G49010
RAB7	-1.35133	5e-05	0.000292445	Ras-related protein RABG3b [Source:UniProtKB/Swiss-Prot;BAcc:O04157]	AT1G22740
ATHRGP1	-1.34858	5e-05	0.000292445	Extensin-2 [Source:UniProtKB/Swiss-Prot;BAcc:Q9M1G9]	AT3G54590
AT3G49960	-1.34844	5e-05	0.000292445	Peroxidase 35 [Source:UniProtKB/Swiss-Prot;BAcc:Q96510]	AT3G49960
ATHEXP ALPHA 1.26	-1.34578	5e-05	0.000292445	Expansin-A7 [Source:UniProtKB/Swiss-Prot;BAcc:Q9LN94]	AT1G12560
NIR1	-1.34497	5e-05	0.000292445	Ferredoxin--nitrite reductase, chloroplastic [Source:UniProtKB/Swiss-Prot;BAcc:Q39161]	AT2G15620
LAC7	-1.34144	5e-05	0.000292445	Laccase-7 [Source:UniProtKB/Swiss-Prot;BAcc:Q9SR40]	AT3G09220
PSAF	-1.3413	5e-05	0.000292445	Photosystem I reaction center subunit III, chloroplastic [Source:UniProtKB/Swiss-Prot;BAcc:Q9SHE8]	AT1G31330
AT5G06630	-1.34005	5e-05	0.000292445	.	AT5G06630
ATMYB31	-1.33817	5e-05	0.000292445	.	AT1G74650
AtGolS3	-1.33744	0.00065	0.00298197	Galactinol synthase 3 [Source:UniProtKB/Swiss-Prot;BAcc:O80518]	AT1G09350
NYC1	-1.337	5e-05	0.000292445	Probable chlorophyll(ide) b reductase NYC1, chloroplastic [Source:UniProtKB/Swiss-Prot;BAcc:Q93ZA0]	AT4G13250
AT4G38950	-1.33535	5e-05	0.000292445	Kinesin-like protein KIN-7F [Source:UniProtKB/Swiss-Prot;BAcc:F4JUI9]	AT4G38950
AT3G22142	-1.33484	5e-05	0.000292445	.	AT3G22142
ATALN	-1.33439	5e-05	0.000292445	Allantoinase [Source:UniProtKB/Swiss-Prot;BAcc:Q94AP0]	AT4G04955
AT4G39795	-1.33335	0.00055	0.00257189	.	AT4G39795
AT-HSFA6B	-1.33181	5e-05	0.000292445	Heat stress transcription factor A-6b [Source:UniProtKB/Swiss-Prot;BAcc:Q9LUH8]	AT3G22830
AT3G61840	-1.33027	0.00205	0.00815833	.	AT3G61840
AT3G22540	-1.32804	5e-05	0.000292445	.	AT3G22540
WAKL4	-1.3278	5e-05	0.000292445	Wall-associated receptor kinase-like 4 [Source:UniProtKB/Swiss-Prot;BAcc:Q9S9M2]	AT1G16150
MIPS1	-1.32751	5e-05	0.000292445	Inositol-3-phosphate synthase isozyme 1 [Source:UniProtKB/Swiss-Prot;BAcc:P42801]	AT4G39800
AT1G33930	-1.32673	0.00015	0.000804107	.	AT1G33930
MAPKKK18	-1.32619	5e-05	0.000292445	.	AT1G05100
AT4G14780	-1.32558	5e-05	0.000292445	.	AT4G14780
AT2G29620	-1.321	5e-05	0.000292445	.	AT2G29620
AT5G52790	-1.31912	5e-05	0.000292445	DUF21 domain-containing protein At5g52790 [Source:UniProtKB/Swiss-Prot;BAcc:Q9LTD8]	AT5G52790
CLCE	-1.31777	5e-05	0.000292445	Chloride channel protein CLC-e [Source:UniProtKB/Swiss-Prot;BAcc:Q8GX93]	AT4G35440
AT1G73600	-1.31682	5e-05	0.000292445	Phosphoethanolamine N-methyltransferase 3 [Source:UniProtKB/Swiss-Prot;BAcc:Q9C6B9]	AT1G73600
AT2G24980	-1.31534	5e-05	0.000292445	.	AT2G24980
AT1G01250	-1.31492	5e-05	0.000292445	Ethylene-responsive transcription factor ERF023 [Source:UniProtKB/Swiss-Prot;BAcc:Q1ECI2]	AT1G01250
AT3G12540	-1.31442	5e-05	0.000292445	.	AT3G12540
AT5G26010	-1.31325	5e-05	0.000292445	Probable protein phosphatase 2C 72 [Source:UniProtKB/Swiss-Prot;BAcc:Q9XGZ9]	AT5G26010
AT5G14090	-1.31311	5e-05	0.000292445	Protein LAZY 1 [Source:UniProtKB/Swiss-Prot;BAcc:Q5XV40]	AT5G14090
AT5G24080	-1.31146	5e-05	0.000292445	G-type lectin S-receptor-like serine/threonine-protein kinase At5g24080 [Source:UniProtKB/Swiss-Prot;BAcc:Q9FLV4]	AT5G24080
PIP1	-1.30747	5e-05	0.000292445	Aquaporin PIP1-3 [Source:UniProtKB/Swiss-Prot;BAcc:Q08733]	AT1G01620
AT1G54120	-1.30641	5e-05	0.000292445	.	AT1G54120
TBL36	-1.30312	5e-05	0.000292445	Protein trichome birefringence-like 36 [Source:UniProtKB/Swiss-Prot;BAcc:Q940H3]	AT3G54260
EXGT-A1	-1.30301	5e-05	0.000292445	Xyloglucan endotransglucosylase/hydrolase protein 4 [Source:UniProtKB/Swiss-Prot;BAcc:Q39099]	AT2G06850
AGT1	-1.30228	5e-05	0.000292445	Serine--glyoxylate aminotransferase [Source:UniProtKB/Swiss-Prot;BAcc:Q56YA5]	AT2G13360
AGP41	-1.30205	5e-05	0.000292445	.	AT5G24105
AT5G51270	-1.29751	0.0003	0.00150555	.	AT5G51270
LEA18	-1.29676	5e-05	0.000292445	.	AT2G35300
AT2G20880	-1.29526	5e-05	0.000292445	Ethylene-responsive transcription factor ERF053 [Source:UniProtKB/Swiss-Prot;BAcc:Q9SKT1]	AT2G20880
AT3G59480	-1.29479	0.00125	0.00530319	Probable fructokinase-4 [Source:UniProtKB/Swiss-Prot;BAcc:Q9M1B9]	AT3G59480
AT1G05020	-1.29453	5e-05	0.000292445	Clathrin coat assembly protein AP180 [Source:UniProtKB/Swiss-Prot;BAcc:Q9ZVN6]	AT1G05020
AT5G17165	-1.29108	0.0007	0.00318054	.	AT5G17165
AT3G62780	-1.2903	0.0001	0.000555677	.	AT3G62780
NF-YB2	-1.28886	5e-05	0.000292445	Nuclear transcription factor Y subunit B-2 [Source:UniProtKB/Swiss-Prot;BAcc:Q9FGJ3]	AT5G47640
ARF11	-1.28786	5e-05	0.000292445	Auxin response factor 11 [Source:UniProtKB/Swiss-Prot;BAcc:Q9ZPY6]	AT2G46530
AT2G38995	-1.28263	5e-05	0.000292445	.	AT2G38995
DML3	-1.28247	5e-05	0.000292445	DEMETER-like protein 3 [Source:UniProtKB/Swiss-Prot;BAcc:O49498]	AT4G34060
GASA3	-1.28177	5e-05	0.000292445	Gibberellin-regulated protein 3 [Source:UniProtKB/Swiss-Prot;BAcc:P46687]	AT4G09600
PGSIP4	-1.28095	0.00055	0.00257189	Putative UDP-glucuronate:xylan alpha-glucuronosyltransferase 4 [Source:UniProtKB/Swiss-Prot;BAcc:Q9FZ37]	AT1G54940
ALMT1	-1.2795	5e-05	0.000292445	Aluminum-activated malate transporter 1 [Source:UniProtKB/Swiss-Prot;BAcc:Q9SJE9]	AT1G08430
AT5G01050	-1.27741	5e-05	0.000292445	Laccase-9 [Source:UniProtKB/Swiss-Prot;BAcc:Q9LFD1]	AT5G01050
KIN1	-1.27707	5e-05	0.000292445	Stress-induced protein KIN1 [Source:UniProtKB/Swiss-Prot;BAcc:P18612]	AT5G15960
AT5G47500	-1.27628	5e-05	0.000292445	Probable pectinesterase 68 [Source:UniProtKB/Swiss-Prot;BAcc:Q8LPF3]	AT5G47500
AT4G08555	-1.27574	5e-05	0.000292445	.	AT4G08555
GLP3A	-1.27555	5e-05	0.000292445	Germin-like protein subfamily 3 member 3 [Source:UniProtKB/Swiss-Prot;BAcc:P94072]	AT5G20630
AT5G61350	-1.27529	5e-05	0.000292445	Probable receptor-like protein kinase At5g61350 [Source:UniProtKB/Swiss-Prot;BAcc:Q9FLJ8]	AT5G61350
UGT84A1	-1.27393	0.0014	0.00584937	UDP-glycosyltransferase 84A1 [Source:UniProtKB/Swiss-Prot;BAcc:Q5XF20]	AT4G15480
ATEXPB3	-1.27327	5e-05	0.000292445	Expansin-B3 [Source:UniProtKB/Swiss-Prot;BAcc:Q9M0I2]	AT4G28250
SnRK3.24	-1.27287	5e-05	0.000292445	CBL-interacting serine/threonine-protein kinase 5 [Source:UniProtKB/Swiss-Prot;BAcc:Q9LEU7]	AT5G10930
AT5G23750	-1.26794	5e-05	0.000292445	.	AT5G23750
AT1G07550	-1.26671	0.0003	0.00150555	Probable LRR receptor-like serine/threonine-protein kinase At1g07550 [Source:UniProtKB/Swiss-Prot;BAcc:C0LGD8]	AT1G07550
bHLH11	-1.2631	5e-05	0.000292445	Transcription factor bHLH11 [Source:UniProtKB/Swiss-Prot;BAcc:Q8W2F2]	AT4G36060
AT5G25460	-1.26239	5e-05	0.000292445	.	AT5G25460
AT5G15180	-1.25812	5e-05	0.000292445	Peroxidase 56 [Source:UniProtKB/Swiss-Prot;BAcc:Q9LXG3]	AT5G15180
CYP709B2	-1.24936	5e-05	0.000292445	Cytochrome P450 709B2 [Source:UniProtKB/Swiss-Prot;BAcc:F4IK45]	AT2G46950
TIP2	-1.24501	5e-05	0.000292445	Probable aquaporin TIP2-2 [Source:UniProtKB/Swiss-Prot;BAcc:Q41975]	AT4G17340
AT3G14540	-1.24301	0.0001	0.000555677	Terpenoid synthase 19 [Source:UniProtKB/Swiss-Prot;BAcc:Q9LUE0]	AT3G14540
AT4G18940	-1.24169	5e-05	0.000292445	.	AT4G18940
AT5G41460	-1.24163	5e-05	0.000292445	.	AT5G41460
AT4G36850	-1.23968	5e-05	0.000292445	.	AT4G36850
AT4G25830	-1.23756	5e-05	0.000292445	CASP-like protein 2C1 [Source:UniProtKB/Swiss-Prot;BAcc:Q8L8U9]	AT4G25830
AT1G29020	-1.23721	5e-05	0.000292445	.	AT1G29020
AT3G10200	-1.2371	5e-05	0.000292445	Probable methyltransferase PMT6 [Source:UniProtKB/Swiss-Prot;BAcc:Q84TJ0]	AT3G10200
AT3G50840	-1.23678	5e-05	0.000292445	BTB/POZ domain-containing protein At3g50840 [Source:UniProtKB/Swiss-Prot;BAcc:Q8LPQ3]	AT3G50840
AtMC6	-1.2357	0.0018	0.00729313	Metacaspase-6 [Source:UniProtKB/Swiss-Prot;BAcc:O64519]	AT1G79320
ADF8	-1.23503	5e-05	0.000292445	Actin-depolymerizing factor 8 [Source:UniProtKB/Swiss-Prot;BAcc:Q570Y6]	AT4G00680
AT1G35290	-1.23144	5e-05	0.000292445	Acyl-acyl carrier protein thioesterase ATL1, chloroplastic [Source:UniProtKB/Swiss-Prot;BAcc:Q9C7I5]	AT1G35290
AGL14	-1.23129	5e-05	0.000292445	Agamous-like MADS-box protein AGL14 [Source:UniProtKB/Swiss-Prot;BAcc:Q38838]	AT4G11880
CYP82F1	-1.23002	5e-05	0.000292445	.	AT2G25160
AT5G62730	-1.22831	0.0011	0.00474693	Protein NRT1/ PTR FAMILY 4.7 [Source:UniProtKB/Swiss-Prot;BAcc:Q9FM20]	AT5G62730
AT5G18050	-1.22696	0.00015	0.000804107	Auxin-responsive protein SAUR22 [Source:UniProtKB/Swiss-Prot;BAcc:Q9FJF7]	AT5G18050
AT3G46270	-1.22638	5e-05	0.000292445	.	AT3G46270
COR15B	-1.22579	5e-05	0.000292445	Protein COLD-REGULATED 15B, chloroplastic [Source:UniProtKB/Swiss-Prot;BAcc:Q9SIN5]	AT2G42530
CCH1	-1.22407	5e-05	0.000292445	Magnesium-chelatase subunit ChlH, chloroplastic [Source:UniProtKB/Swiss-Prot;BAcc:Q9FNB0]	AT5G13630
AT4G18970	-1.22395	5e-05	0.000292445	GDSL esterase/lipase At4g18970 [Source:UniProtKB/Swiss-Prot;BAcc:Q93YW8]	AT4G18970
AT1G21140	-1.22326	5e-05	0.000292445	Vacuolar iron transporter homolog 1 [Source:UniProtKB/Swiss-Prot;BAcc:Q9LPU9]	AT1G21140
RHS10	-1.22101	5e-05	0.000292445	Proline-rich receptor-like protein kinase PERK13 [Source:UniProtKB/Swiss-Prot;BAcc:Q9CAL8]	AT1G70460
AT4G34550	-1.22056	5e-05	0.000292445	.	AT4G34550
AT1G22650	-1.21832	5e-05	0.000292445	Probable alkaline/neutral invertase D [Source:UniProtKB/Swiss-Prot;BAcc:F4I2X9]	AT1G22650
CPuORF63	-1.21764	5e-05	0.000292445	.	AT3G10912
AT3G23870	-1.2151	0.00025	0.00127889	Probable magnesium transporter NIPA1 [Source:UniProtKB/Swiss-Prot;BAcc:Q9LIR9]	AT3G23870
AT3G14530	-1.21461	5e-05	0.000292445	Geranylgeranyl pyrophosphate synthase 9, chloroplastic [Source:UniProtKB/Swiss-Prot;BAcc:Q9LUE1]	AT3G14530
ROC4	-1.21409	5e-05	0.000292445	Peptidyl-prolyl cis-trans isomerase CYP20-3, chloroplastic [Source:UniProtKB/Swiss-Prot;BAcc:P34791]	AT3G62030
AT4G25790	-1.2126	5e-05	0.000292445	.	AT4G25790
AT3G59370	-1.21057	5e-05	0.000292445	.	AT3G59370
HSD6	-1.20799	0.0002	0.00104652	11-beta-hydroxysteroid dehydrogenase-like 6 [Source:UniProtKB/Swiss-Prot;BAcc:Q9LUE4]	AT5G50770
XDH2	-1.20658	5e-05	0.000292445	Xanthine dehydrogenase 2 [Source:UniProtKB/Swiss-Prot;BAcc:F4JLI5]	AT4G34900
RXW8	-1.20562	5e-05	0.000292445	CSC1-like protein RXW8 [Source:UniProtKB/Swiss-Prot;BAcc:F4IBD7]	AT1G58520
AT1G52190	-1.20473	5e-05	0.000292445	Protein NRT1/ PTR FAMILY 1.2 [Source:UniProtKB/Swiss-Prot;BAcc:Q9M817]	AT1G52190
ZIP3	-1.20436	5e-05	0.000292445	Zinc transporter 3 [Source:UniProtKB/Swiss-Prot;BAcc:Q9SLG3]	AT2G32270
AT5G47000	-1.20404	5e-05	0.000292445	Peroxidase 65 [Source:UniProtKB/Swiss-Prot;BAcc:Q9FJR1]	AT5G47000
EXL1	-1.20244	5e-05	0.000292445	Protein EXORDIUM-like 7 [Source:UniProtKB/Swiss-Prot;BAcc:O82176]	AT2G35150
NF-YB7	-1.20162	5e-05	0.000292445	Nuclear transcription factor Y subunit B-7 [Source:UniProtKB/Swiss-Prot;BAcc:Q9SIT9]	AT2G13570
AMC6	-1.19917	0.00015	0.000804107	Metacaspase-5 [Source:UniProtKB/Swiss-Prot;BAcc:O64518]	AT1G79330
FD-GOGAT	-1.1986	5e-05	0.000292445	Ferredoxin-dependent glutamate synthase 1, chloroplastic/mitochondrial [Source:UniProtKB/Swiss-Prot;BAcc:Q9ZNZ7]	AT5G04140
Fes1B	-1.19756	5e-05	0.000292445	.	AT3G53800
AT3G54510	-1.19751	5e-05	0.000292445	CSC1-like protein At3g54510 [Source:UniProtKB/Swiss-Prot;BAcc:F4JCY2]	AT3G54510
CA1	-1.19398	5e-05	0.000292445	Beta carbonic anhydrase 1, chloroplastic [Source:UniProtKB/Swiss-Prot;BAcc:P27140]	AT3G01500
AT3G21620	-1.19347	0.00185	0.0074749	CSC1-like protein At3g21620 [Source:UniProtKB/Swiss-Prot;BAcc:Q9LVE4]	AT3G21620
SP1L4	-1.19173	5e-05	0.000292445	Protein SPIRAL1-like 4 [Source:UniProtKB/Swiss-Prot;BAcc:Q9LF22]	AT5G15600
AT5G51780	-1.19149	5e-05	0.000292445	Transcription factor bHLH36 [Source:UniProtKB/Swiss-Prot;BAcc:Q9FLI1]	AT5G51780
EXP1	-1.19037	5e-05	0.000292445	Expansin-A1 [Source:UniProtKB/Swiss-Prot;BAcc:Q9C554]	AT1G69530
RPE	-1.18696	5e-05	0.000292445	.	AT5G61410
AT5G10970	-1.18596	0.00015	0.000804107	.	AT5G10970
AT2G33850	-1.18222	5e-05	0.000292445	.	AT2G33850
FLA13	-1.17868	5e-05	0.000292445	Fasciclin-like arabinogalactan protein 13 [Source:UniProtKB/Swiss-Prot;BAcc:Q9FFH6]	AT5G44130
AT1G32080	-1.17802	5e-05	0.000292445	Plastidal glycolate/glycerate translocator 1, chloroplastic [Source:UniProtKB/Swiss-Prot;BAcc:Q9FVQ4]	AT1G32080
ATIPS2	-1.17719	5e-05	0.000292445	.	AT5G03545
ATSPS4F	-1.17632	5e-05	0.000292445	Probable sucrose-phosphate synthase 4 [Source:UniProtKB/Swiss-Prot;BAcc:F4JLK2]	AT4G10120
AT3G23170	-1.17268	5e-05	0.000292445	.	AT3G23170
AT3G20200	-1.17246	5e-05	0.000292445	.	AT3G20200
DRL1	-1.16993	0.0005	0.00236634	Tetraketide alpha-pyrone reductase 1 [Source:UniProtKB/Swiss-Prot;BAcc:Q500U8]	AT4G35420
AT4G35560	-1.16957	5e-05	0.000292445	.	AT4G35560
AT2G01580	-1.16892	0.00105	0.00454658	.	AT2G01580
LON2	-1.16781	5e-05	0.000292445	Lon protease homolog 2, peroxisomal [Source:UniProtKB/Swiss-Prot;BAcc:O64948]	AT5G47040
EDA11	-1.1661	5e-05	0.000292445	.	AT1G55420
TCL1	-1.16567	0.0024	0.00937349	MYB-like transcription factor TCL1 [Source:UniProtKB/Swiss-Prot;BAcc:D3GKW6]	AT2G30432
AT1G20470	-1.16507	5e-05	0.000292445	.	AT1G20470
AT5G02540	-1.1646	5e-05	0.000292445	.	AT5G02540
AT1G70260	-1.16438	5e-05	0.000292445	WAT1-related protein At1g70260 [Source:UniProtKB/Swiss-Prot;BAcc:F4I5D5]	AT1G70260
AT3G06070	-1.16282	5e-05	0.000292445	.	AT3G06070
AT1G33700	-1.1602	0.0023	0.00901926	.	AT1G33700
AtGLDP1	-1.15917	5e-05	0.000292445	Glycine dehydrogenase (decarboxylating) 1, mitochondrial [Source:UniProtKB/Swiss-Prot;BAcc:Q94B78]	AT4G33010
AT2G05540	-1.1582	5e-05	0.000292445	.	AT2G05540
AIF1	-1.15741	5e-05	0.000292445	Transcription factor bHLH150 [Source:UniProtKB/Swiss-Prot;BAcc:Q9M9L6]	AT3G05800
RSH3	-1.15703	0.0001	0.000555677	Serine/threonine-protein kinase RHS3 [Source:UniProtKB/Swiss-Prot;BAcc:F4I4F2]	AT1G16440
AT5G43230	-1.15611	0.0003	0.00150555	.	AT5G43230
AT4G22666	-1.15483	5e-05	0.000292445	.	AT4G22666
AT2G45600	-1.15428	5e-05	0.000292445	Probable carboxylesterase 8 [Source:UniProtKB/Swiss-Prot;BAcc:O64640]	AT2G45600
FER3	-1.15213	5e-05	0.000292445	Ferritin-3, chloroplastic [Source:UniProtKB/Swiss-Prot;BAcc:Q9LYN2]	AT3G56090
AT2G29300	-1.15152	5e-05	0.000292445	Tropinone reductase homolog At2g29300 [Source:UniProtKB/Swiss-Prot;BAcc:Q42182]	AT2G29300
AT3G12710	-1.15115	5e-05	0.000292445	.	AT3G12710
AT4G16680	-1.15031	5e-05	0.000292445	.	AT4G16680
AT1G62290	-1.14992	5e-05	0.000292445	Aspartic proteinase A2 [Source:UniProtKB/Swiss-Prot;BAcc:Q8VYL3]	AT1G62290
AT3G61080	-1.14673	5e-05	0.000292445	Protein-ribulosamine 3-kinase, chloroplastic [Source:UniProtKB/Swiss-Prot;BAcc:Q9LEW8]	AT3G61080
AtGH9B5	-1.14545	0.00035	0.00173087	Endoglucanase 2 [Source:UniProtKB/Swiss-Prot;BAcc:Q9FXI9]	AT1G19940
COR413-PM1	-1.14481	5e-05	0.000292445	Cold-regulated 413 plasma membrane protein 1 [Source:UniProtKB/Swiss-Prot;BAcc:Q9XIM7]	AT2G15970
UGT73C2	-1.14396	0.00045	0.00215678	UDP-glycosyltransferase 73C2 [Source:UniProtKB/Swiss-Prot;BAcc:Q9ZQ98]	AT2G36760
AT3G61160	-1.14335	5e-05	0.000292445	Shaggy-related protein kinase beta [Source:UniProtKB/Swiss-Prot;BAcc:O23145]	AT3G61160
AT3G24750	-1.14311	5e-05	0.000292445	.	AT3G24750
SP1L2	-1.14238	5e-05	0.000292445	Protein SPIRAL1-like 2 [Source:UniProtKB/Swiss-Prot;BAcc:Q9LE54]	AT1G69230
CA2	-1.14103	5e-05	0.000292445	Beta carbonic anhydrase 2, chloroplastic [Source:UniProtKB/Swiss-Prot;BAcc:P42737]	AT5G14740
AT2G41170	-1.14094	5e-05	0.000292445	F-box protein At2g41170 [Source:UniProtKB/Swiss-Prot;BAcc:Q6NKN8]	AT2G41170
AT2G19910	-1.14092	5e-05	0.000292445	Probable RNA-dependent RNA polymerase 3 [Source:UniProtKB/Swiss-Prot;BAcc:O82190]	AT2G19910
ATGPX1	-1.14085	5e-05	0.000292445	Phospholipid hydroperoxide glutathione peroxidase 1, chloroplastic [Source:UniProtKB/Swiss-Prot;BAcc:P52032]	AT2G25080
TYRDC	-1.13965	5e-05	0.000292445	Probable tyrosine decarboxylase 2 [Source:UniProtKB/Swiss-Prot;BAcc:Q9M0G4]	AT4G28680
AT5G19970	-1.1388	5e-05	0.000292445	.	AT5G19970
MYB39	-1.13715	0.0022	0.00866383	Transcription factor MYB39 [Source:UniProtKB/Swiss-Prot;BAcc:Q8GWP0]	AT4G17785
SIGA	-1.13667	5e-05	0.000292445	RNA polymerase sigma factor sigA [Source:UniProtKB/Swiss-Prot;BAcc:O24629]	AT1G64860
PGP2	-1.13582	5e-05	0.000292445	ABC transporter B family member 2 [Source:UniProtKB/Swiss-Prot;BAcc:Q8LPK2]	AT4G25960
FTRA2	-1.13445	5e-05	0.000292445	.	AT5G08410
AT3G29410	-1.13441	0.00215	0.00849486	Terpenoid synthase 25 [Source:UniProtKB/Swiss-Prot;BAcc:Q9LIA1]	AT3G29410
AT2G35640	-1.13403	0.00055	0.00257189	.	AT2G35640
OFP18	-1.13388	5e-05	0.000292445	Transcription repressor OFP18 [Source:UniProtKB/Swiss-Prot;BAcc:Q9SVD5]	AT3G52540
AT1G68110	-1.13331	5e-05	0.000292445	Putative clathrin assembly protein At1g68110 [Source:UniProtKB/Swiss-Prot;BAcc:Q9C9X5]	AT1G68110
AMT1	-1.13298	5e-05	0.000292445	Ammonium transporter 1 member 3 [Source:UniProtKB/Swiss-Prot;BAcc:Q9SQH9]	AT3G24300
AT1G76800	-1.1325	5e-05	0.000292445	Vacuolar iron transporter homolog 2 [Source:UniProtKB/Swiss-Prot;BAcc:Q9SRD3]	AT1G76800
SCPL13	-1.12701	5e-05	0.000292445	Serine carboxypeptidase-like 13 [Source:UniProtKB/Swiss-Prot;BAcc:Q8H780]	AT2G22980
ACA9	-1.12646	5e-05	0.000292445	Calcium-transporting ATPase 9, plasma membrane-type [Source:UniProtKB/Swiss-Prot;BAcc:Q9LU41]	AT3G21180
AT3G50800	-1.12566	5e-05	0.000292445	.	AT3G50800
AT3G30460	-1.12534	5e-05	0.000292445	.	AT3G30460
AT1G33170	-1.1239	5e-05	0.000292445	Probable methyltransferase PMT18 [Source:UniProtKB/Swiss-Prot;BAcc:Q9C884]	AT1G33170
AGP24	-1.12321	5e-05	0.000292445	Arabinogalactan peptide 24 [Source:UniProtKB/Swiss-Prot;BAcc:Q5PP12]	AT5G40730
AT2G39040	-1.12133	5e-05	0.000292445	Peroxidase 24 [Source:UniProtKB/Swiss-Prot;BAcc:Q9ZV04]	AT2G39040
GA4H	-1.11903	5e-05	0.000292445	Gibberellin 3-beta-dioxygenase 2 [Source:UniProtKB/Swiss-Prot;BAcc:Q9ZT84]	AT1G80340
AT5G24313	-1.11873	5e-05	0.000292445	.	AT5G24313
AT3G50350	-1.11803	5e-05	0.000292445	.	AT3G50350
AT5G18060	-1.11799	0.0014	0.00584937	Auxin-responsive protein SAUR23 [Source:UniProtKB/Swiss-Prot;BAcc:Q9FJF6]	AT5G18060
REN1	-1.11799	5e-05	0.000292445	Rho GTPase-activating protein REN1 [Source:UniProtKB/Swiss-Prot;BAcc:F4JQZ3]	AT4G24580
AT2G36895	-1.1179	5e-05	0.000292445	.	AT2G36895
ATSPS2F	-1.11616	5e-05	0.000292445	Probable sucrose-phosphate synthase 2 [Source:UniProtKB/Swiss-Prot;BAcc:Q9FY54]	AT5G11110
ATPP2CA	-1.11587	5e-05	0.000292445	Protein phosphatase 2C 37 [Source:UniProtKB/Swiss-Prot;BAcc:P49598]	AT3G11410
LAC6	-1.1145	5e-05	0.000292445	Laccase-6 [Source:UniProtKB/Swiss-Prot;BAcc:Q9ZPY2]	AT2G46570
AT3G25670	-1.11051	5e-05	0.000292445	.	AT3G25670
TPPI	-1.10979	5e-05	0.000292445	Probable trehalose-phosphate phosphatase I [Source:UniProtKB/Swiss-Prot;BAcc:F4KFG5]	AT5G10100
AT1G06120	-1.10742	5e-05	0.000292445	Delta-9 desaturase-like 3 protein [Source:UniProtKB/Swiss-Prot;BAcc:Q9FPD5]	AT1G06120
PDLP4	-1.10704	0.00195	0.00780767	Cysteine-rich repeat secretory protein 39 [Source:UniProtKB/Swiss-Prot;BAcc:Q6E263]	AT3G04370
XTH7	-1.10509	5e-05	0.000292445	Probable xyloglucan endotransglucosylase/hydrolase protein 7 [Source:UniProtKB/Swiss-Prot;BAcc:Q8LER3]	AT4G37800
AT1G31750	-1.10481	5e-05	0.000292445	.	AT1G31750
AT4G33467	-1.10459	5e-05	0.000292445	.	AT4G33467
AtGLDP2	-1.10418	5e-05	0.000292445	Glycine dehydrogenase (decarboxylating) 2, mitochondrial [Source:UniProtKB/Swiss-Prot;BAcc:O80988]	AT2G26080
AT5G64100	-1.10273	5e-05	0.000292445	Peroxidase 69 [Source:UniProtKB/Swiss-Prot;BAcc:Q96511]	AT5G64100
ABF3	-1.10159	5e-05	0.000292445	ABSCISIC ACID-INSENSITIVE 5-like protein 6 [Source:UniProtKB/Swiss-Prot;BAcc:Q9M7Q3]	AT4G34000
AT5G10890	-1.10145	0.0019	0.00764204	.	AT5G10890
BXL2	-1.0998	5e-05	0.000292445	Probable beta-D-xylosidase 2 [Source:UniProtKB/Swiss-Prot;BAcc:Q94KD8]	AT1G02640
ERD4	-1.09926	5e-05	0.000292445	CSC1-like protein ERD4 [Source:UniProtKB/Swiss-Prot;BAcc:Q9C8G5]	AT1G30360
AT5G48320	-1.09685	5e-05	0.000292445	.	AT5G48320
RD22	-1.09604	5e-05	0.000292445	BURP domain protein RD22 [Source:UniProtKB/Swiss-Prot;BAcc:Q08298]	AT5G25610
AT3G45680	-1.09458	5e-05	0.000292445	Protein NRT1/ PTR FAMILY 2.3 [Source:UniProtKB/Swiss-Prot;BAcc:Q9M175]	AT3G45680
CYP77B1	-1.09312	5e-05	0.000292445	.	AT1G11600
AT1G05310	-1.09231	5e-05	0.000292445	Probable pectinesterase 8 [Source:UniProtKB/Swiss-Prot;BAcc:O23038]	AT1G05310
PSBTN	-1.0923	5e-05	0.000292445	Photosystem II 5 kDa protein, chloroplastic [Source:UniProtKB/Swiss-Prot;BAcc:Q39195]	AT3G21055
LBD1	-1.09053	5e-05	0.000292445	LOB domain-containing protein 1 [Source:UniProtKB/Swiss-Prot;BAcc:Q9LQR0]	AT1G07900
AT3G22820	-1.08928	0.00245	0.00954314	EPIDERMAL PATTERNING FACTOR-like protein 5 [Source:UniProtKB/Swiss-Prot;BAcc:Q9LUH9]	AT3G22820
AT3G55240	-1.08913	5e-05	0.000292445	.	AT3G55240
AT2G18480	-1.08851	0.00065	0.00298197	Probable polyol transporter 3 [Source:UniProtKB/Swiss-Prot;BAcc:Q9ZNS0]	AT2G18480
AT5G20790	-1.08839	5e-05	0.000292445	.	AT5G20790
AT1G03010	-1.08759	0.00025	0.00127889	BTB/POZ domain-containing protein At1g03010 [Source:UniProtKB/Swiss-Prot;BAcc:Q9SA69]	AT1G03010
PETB	-1.08634	5e-05	0.000292445	Cytochrome b6 [Source:UniProtKB/Swiss-Prot;BAcc:P56773]	ATCG00720
AT4G30470	-1.08506	5e-05	0.000292445	.	AT4G30470
GH9B13	-1.08482	5e-05	0.000292445	Endoglucanase 17 [Source:UniProtKB/Swiss-Prot;BAcc:O81416]	AT4G02290
AT5G05840	-1.08441	0.0004	0.00195113	.	AT5G05840
UGT73C6	-1.08115	5e-05	0.000292445	UDP-glycosyltransferase 73C6 [Source:UniProtKB/Swiss-Prot;BAcc:Q9ZQ95]	AT2G36790
scpl1	-1.07985	5e-05	0.000292445	Serine carboxypeptidase-like 1 [Source:UniProtKB/Swiss-Prot;BAcc:Q8RWJ6]	AT5G36180
AT4G20390	-1.07884	5e-05	0.000292445	CASP-like protein 1B2 [Source:UniProtKB/Swiss-Prot;BAcc:Q9SUP0]	AT4G20390
AT1G73860	-1.0783	5e-05	0.000292445	.	AT1G73860
ATGEX2	-1.07745	0.00015	0.000804107	Protein GAMETE EXPRESSED 2 [Source:UniProtKB/Swiss-Prot;BAcc:F4K4R6]	AT5G49150
AT4G12980	-1.07626	5e-05	0.000292445	Cytochrome b561 and DOMON domain-containing protein At4g12980 [Source:UniProtKB/Swiss-Prot;BAcc:Q9SV71]	AT4G12980
AT1G29670	-1.07625	5e-05	0.000292445	GDSL esterase/lipase At1g29670 [Source:UniProtKB/Swiss-Prot;BAcc:Q9C7N4]	AT1G29670
AT5G17820	-1.07442	5e-05	0.000292445	Peroxidase 57 [Source:UniProtKB/Swiss-Prot;BAcc:Q43729]	AT5G17820
KICP-02	-1.07414	5e-05	0.000292445	Kinesin-like protein KIN-4B [Source:UniProtKB/Swiss-Prot;BAcc:Q94LW7]	AT3G50240
AT3G12915	-1.07327	5e-05	0.000292445	.	AT3G12915
GLTP2	-1.07168	5e-05	0.000292445	Glycolipid transfer protein 2 [Source:UniProtKB/Swiss-Prot;BAcc:Q6NLQ3]	AT1G21360
AT1G76220	-1.07034	0.00145	0.0060114	.	AT1G76220
AT5G55450	-1.07011	0.00095	0.00416494	.	AT5G55450
AT1G23000	-1.06957	5e-05	0.000292445	.	AT1G23000
GLN1	-1.06945	5e-05	0.000292445	Glutamine synthetase cytosolic isozyme 1-4 [Source:UniProtKB/Swiss-Prot;BAcc:Q9FMD9]	AT5G16570
AT1G73750	-1.06937	5e-05	0.000292445	.	AT1G73750
AT5G19170	-1.06737	0.0002	0.00104652	.	AT5G19170
AT5G37690	-1.06691	5e-05	0.000292445	GDSL esterase/lipase At5g37690 [Source:UniProtKB/Swiss-Prot;BAcc:Q9FHQ1]	AT5G37690
BGAL1	-1.06561	5e-05	0.000292445	Beta-galactosidase 1 [Source:UniProtKB/Swiss-Prot;BAcc:Q9SCW1]	AT3G13750
PDF1	-1.06551	5e-05	0.000292445	Protodermal factor 1 [Source:UniProtKB/Swiss-Prot;BAcc:Q9S728]	AT2G42840
ATGLB2	-1.06475	5e-05	0.000292445	Non-symbiotic hemoglobin 2 [Source:UniProtKB/Swiss-Prot;BAcc:O24521]	AT3G10520
AT1G18980	-1.0639	5e-05	0.000292445	Germin-like protein subfamily T member 2 [Source:UniProtKB/Swiss-Prot;BAcc:Q9LMC9]	AT1G18980
OFP6	-1.06381	0.00045	0.00215678	Transcription repressor OFP6 [Source:UniProtKB/Swiss-Prot;BAcc:Q3EAL1]	AT3G52525
AT1G52870	-1.06223	5e-05	0.000292445	.	AT1G52870
CP12	-1.06134	5e-05	0.000292445	Calvin cycle protein CP12-2, chloroplastic [Source:UniProtKB/Swiss-Prot;BAcc:Q9LZP9]	AT3G62410
AT2G10940	-1.06127	5e-05	0.000292445	.	AT2G10940
AT2G37380	-1.06081	5e-05	0.000292445	Probable membrane-associated kinase regulator 3 [Source:UniProtKB/Swiss-Prot;BAcc:Q9ZUS8]	AT2G37380
AT5G17460	-1.06062	5e-05	0.000292445	.	AT5G17460
PGSIP5	-1.05956	5e-05	0.000292445	Putative UDP-glucuronate:xylan alpha-glucuronosyltransferase 5 [Source:UniProtKB/Swiss-Prot;BAcc:F4HZC3]	AT1G08990
SQS2	-1.05817	5e-05	0.000292445	Inactive squalene synthase 2 [Source:UniProtKB/Swiss-Prot;BAcc:O65688]	AT4G34650
NIT4	-1.05786	5e-05	0.000292445	Bifunctional nitrilase/nitrile hydratase NIT4 [Source:UniProtKB/Swiss-Prot;BAcc:P46011]	AT5G22300
AT1G78950	-1.05679	5e-05	0.000292445	Beta-amyrin synthase [Source:UniProtKB/Swiss-Prot;BAcc:B6EXY6]	AT1G78950
AT1G55960	-1.056	5e-05	0.000292445	.	AT1G55960
AT1G49490	-1.0547	5e-05	0.000292445	Pollen-specific leucine-rich repeat extensin-like protein 2 [Source:UniProtKB/Swiss-Prot;BAcc:Q9XIB6]	AT1G49490
TINY2	-1.05458	0.00025	0.00127889	Dehydration-responsive element-binding protein 3 [Source:UniProtKB/Swiss-Prot;BAcc:Q9LYD3]	AT5G11590
AT3G21090	-1.05452	5e-05	0.000292445	ABC transporter G family member 15 [Source:UniProtKB/Swiss-Prot;BAcc:Q8RWI9]	AT3G21090
ENODL18	-1.05431	5e-05	0.000292445	.	AT1G08500
AT1G54500	-1.05357	5e-05	0.000292445	.	AT1G54500
AT3G49845	-1.05295	5e-05	0.000292445	.	AT3G49845
AT4G20230	-1.04985	5e-05	0.000292445	Terpenoid synthase 9 [Source:UniProtKB/Swiss-Prot;BAcc:Q8L7G4]	AT4G20230
AT1G62510	-1.04882	5e-05	0.000292445	.	AT1G62510
EXPA16	-1.0484	5e-05	0.000292445	Expansin-A16 [Source:UniProtKB/Swiss-Prot;BAcc:Q9M2S9]	AT3G55500
AT3G04140	-1.04828	5e-05	0.000292445	.	AT3G04140
GLP4	-1.04792	5e-05	0.000292445	Germin-like protein subfamily T member 1 [Source:UniProtKB/Swiss-Prot;BAcc:P92995]	AT1G18970
AT1G72870	-1.04783	0.00025	0.00127889	.	AT1G72870
HSA32	-1.04748	5e-05	0.000292445	Protein HEAT-STRESS-ASSOCIATED 32 [Source:UniProtKB/Swiss-Prot;BAcc:Q8GWL1]	AT4G21320
AT1G21150	-1.04709	5e-05	0.000292445	.	AT1G21150
AT1G33440	-1.04338	5e-05	0.000292445	Protein NRT1/ PTR FAMILY 4.4 [Source:UniProtKB/Swiss-Prot;BAcc:Q56XQ6]	AT1G33440
AT1G30870	-1.04271	5e-05	0.000292445	Peroxidase 7 [Source:UniProtKB/Swiss-Prot;BAcc:Q9SY33]	AT1G30870
SPL9	-1.04188	5e-05	0.000292445	Squamosa promoter-binding-like protein 9 [Source:UniProtKB/Swiss-Prot;BAcc:Q700W2]	AT2G42200
XTR8	-1.0414	5e-05	0.000292445	Xyloglucan endotransglucosylase/hydrolase protein 31 [Source:UniProtKB/Swiss-Prot;BAcc:P93046]	AT3G44990
SDD1	-1.04135	5e-05	0.000292445	Subtilisin-like protease SBT1.2 [Source:UniProtKB/Swiss-Prot;BAcc:O64495]	AT1G04110
AT4G37810	-1.0397	0.0005	0.00236634	EPIDERMAL PATTERNING FACTOR-like protein 2 [Source:UniProtKB/Swiss-Prot;BAcc:Q9T068]	AT4G37810
AT3G51290	-1.03969	5e-05	0.000292445	.	AT3G51290
AT4G10150	-1.03954	0.00025	0.00127889	RING-H2 finger protein ATL7 [Source:UniProtKB/Swiss-Prot;BAcc:Q9SN28]	AT4G10150
SWEET4	-1.03805	5e-05	0.000292445	Bidirectional sugar transporter SWEET4 [Source:UniProtKB/Swiss-Prot;BAcc:Q944M5]	AT3G28007
PSAD-2	-1.03672	5e-05	0.000292445	Photosystem I reaction center subunit II-2, chloroplastic [Source:UniProtKB/Swiss-Prot;BAcc:Q9SA56]	AT1G03130
GGPS3	-1.03583	5e-05	0.000292445	.	AT3G14550
CYCD1	-1.03534	5e-05	0.000292445	Cyclin-D1-1 [Source:UniProtKB/Swiss-Prot;BAcc:P42751]	AT1G70210
AT3G59250	-1.03491	5e-05	0.000292445	F-box/LRR-repeat protein At3g59250 [Source:UniProtKB/Swiss-Prot;BAcc:Q9LX46]	AT3G59250
AT5G24570	-1.03488	5e-05	0.000292445	.	AT5G24570
ATSDAT	-1.03468	5e-05	0.000292445	Tonoplast dicarboxylate transporter [Source:UniProtKB/Swiss-Prot;BAcc:Q8LG88]	AT5G47560
SDH1-2	-1.03222	5e-05	0.000292445	Succinate dehydrogenase [ubiquinone] flavoprotein subunit 2, mitochondrial [Source:UniProtKB/Swiss-Prot;BAcc:Q9ZPX5]	AT2G18450
AT3G42800	-1.03207	0.0005	0.00236634	Protein BIG GRAIN 1-like C [Source:UniProtKB/Swiss-Prot;BAcc:Q9M2B3]	AT3G42800
CPuORF36	-1.03203	5e-05	0.000292445	.	AT5G50012
RPS9	-1.03105	5e-05	0.000292445	30S ribosomal protein S9, chloroplastic [Source:UniProtKB/Swiss-Prot;BAcc:Q9XJ27]	AT1G74970
ATAREB1	-1.02903	5e-05	0.000292445	ABSCISIC ACID-INSENSITIVE 5-like protein 5 [Source:UniProtKB/Swiss-Prot;BAcc:Q9M7Q4]	AT1G45249
AT1G04620	-1.02872	5e-05	0.000292445	7-hydroxymethyl chlorophyll a reductase, chloroplastic [Source:UniProtKB/Swiss-Prot;BAcc:Q8GS60]	AT1G04620
CIL	-1.02842	0.0001	0.000555677	.	AT4G25990
AT3G05640	-1.02756	5e-05	0.000292445	Probable protein phosphatase 2C 34 [Source:UniProtKB/Swiss-Prot;BAcc:Q9M9W9]	AT3G05640
AT1G72230	-1.02693	5e-05	0.000292445	.	AT1G72230
AT3G05180	-1.02424	5e-05	0.000292445	GDSL esterase/lipase At3g05180 [Source:UniProtKB/Swiss-Prot;BAcc:Q9MAA1]	AT3G05180
RCI2B	-1.02344	5e-05	0.000292445	Hydrophobic protein RCI2B [Source:UniProtKB/Swiss-Prot;BAcc:Q9ZNS6]	AT3G05890
AT3G06880	-1.02167	5e-05	0.000292445	.	AT3G06880
AT1G34060	-1.01932	5e-05	0.000292445	Tryptophan aminotransferase-related protein 4 [Source:UniProtKB/Swiss-Prot;BAcc:Q93Z38]	AT1G34060
TPD1	-1.01912	5e-05	0.000292445	Protein TAPETUM DETERMINANT 1 [Source:UniProtKB/Swiss-Prot;BAcc:Q6TLJ2]	AT4G24972
AT2G27402	-1.01633	5e-05	0.000292445	.	AT2G27402
ATMES3	-1.0161	5e-05	0.000292445	Methylesterase 3 [Source:UniProtKB/Swiss-Prot;BAcc:O80477]	AT2G23610
CDT1	-1.01221	5e-05	0.000292445	.	AT1G52827
AT1G53520	-1.01085	5e-05	0.000292445	Fatty-acid-binding protein 3, chloroplastic [Source:UniProtKB/Swiss-Prot;BAcc:Q9C8L2]	AT1G53520
AT1G14430	-1.00911	5e-05	0.000292445	.	AT1G14430
AT1G61795	-1.00893	5e-05	0.000292445	CRIB domain-containing protein RIC9 [Source:UniProtKB/Swiss-Prot;BAcc:Q1G3Y0]	AT1G61795
JMJD5	-1.00737	5e-05	0.000292445	Lysine-specific demethylase JMJ30 [Source:UniProtKB/Swiss-Prot;BAcc:Q8RWR1]	AT3G20810
AT4G30130	-1.00577	0.00015	0.000804107	.	AT4G30130
AT1G67910	-1.00162	5e-05	0.000292445	.	AT1G67910
AT5G47550	-1.00106	5e-05	0.000292445	Cysteine proteinase inhibitor 5 [Source:UniProtKB/Swiss-Prot;BAcc:Q41916]	AT5G47550
AT3G18050	-1.00031	5e-05	0.000292445	.	AT3G18050
AT4G36470	-1.00025	5e-05	0.000292445	.	AT4G36470
GMP1	1.00041	5e-05	0.000292445	Mannose-1-phosphate guanylyltransferase 1 [Source:UniProtKB/Swiss-Prot;BAcc:O22287]	AT2G39770
AT5G03700	1.00081	5e-05	0.000292445	PAN domain-containing protein At5g03700 [Source:UniProtKB/Swiss-Prot;BAcc:Q9LZR8]	AT5G03700
BAT5	1.00123	5e-05	0.000292445	Probable sodium/metabolite cotransporter BASS5, chloroplastic [Source:UniProtKB/Swiss-Prot;BAcc:F4JPW1]	AT4G12030
AT4G39675	1.00127	5e-05	0.000292445	.	AT4G39675
AT4G11190	1.00279	5e-05	0.000292445	Dirigent protein 13 [Source:UniProtKB/Swiss-Prot;BAcc:Q9T017]	AT4G11190
ARR7	1.00307	5e-05	0.000292445	Two-component response regulator ARR7 [Source:UniProtKB/Swiss-Prot;BAcc:Q9ZWS7]	AT1G19050
ATUTR3	1.00585	5e-05	0.000292445	UDP-galactose/UDP-glucose transporter 3 [Source:UniProtKB/Swiss-Prot;BAcc:Q9M9S6]	AT1G14360
AT2G44130	1.006	5e-05	0.000292445	F-box/kelch-repeat protein At2g44130 [Source:UniProtKB/Swiss-Prot;BAcc:O80582]	AT2G44130
AT4G28940	1.00636	5e-05	0.000292445	.	AT4G28940
AT1G68360	1.00691	0.0002	0.00104652	.	AT1G68360
AT1G65486	1.00839	5e-05	0.000292445	.	AT1G65486
MLO8	1.00875	5e-05	0.000292445	MLO-like protein 8 [Source:UniProtKB/Swiss-Prot;BAcc:O22757]	AT2G17480
AT4G18360	1.01032	5e-05	0.000292445	Peroxisomal (S)-2-hydroxy-acid oxidase GLO5 [Source:UniProtKB/Swiss-Prot;BAcc:O49506]	AT4G18360
ATGLR1.2	1.01033	0.0009	0.0039757	Glutamate receptor 1.2 [Source:UniProtKB/Swiss-Prot;BAcc:Q9LV72]	AT5G48400
ATARFB1A	1.01129	5e-05	0.000292445	Probable ADP-ribosylation factor At2g15310 [Source:UniProtKB/Swiss-Prot;BAcc:Q9SHU5]	AT2G15310
AIR3	1.01199	5e-05	0.000292445	Subtilisin-like protease SBT5.3 [Source:UniProtKB/Swiss-Prot;BAcc:Q9ZSP5]	AT2G04160
AtcwINV6	1.01288	5e-05	0.000292445	Beta-fructofuranosidase, insoluble isoenzyme CWINV6 [Source:UniProtKB/Swiss-Prot;BAcc:Q8W4S6]	AT5G11920
AT1G17665	1.0137	5e-05	0.000292445	.	AT1G17665
AT5G38240	1.0159	5e-05	0.000292445	LEAF RUST 10 DISEASE-RESISTANCE LOCUS RECEPTOR-LIKE PROTEIN KINASE-like 2.2 [Source:UniProtKB/Swiss-Prot;BAcc:F4KA50]	AT5G38240
AT5G24760	1.01605	5e-05	0.000292445	Alcohol dehydrogenase-like 6 [Source:UniProtKB/Swiss-Prot;BAcc:Q8LEB2]	AT5G24760
AT4G00390	1.01625	0.00205	0.00815833	Probable transcription factor At4g00390 [Source:UniProtKB/Swiss-Prot;BAcc:O23063]	AT4G00390
RTY1	1.01709	5e-05	0.000292445	S-alkyl-thiohydroximate lyase SUR1 [Source:UniProtKB/Swiss-Prot;BAcc:Q9SIV0]	AT2G20610
AT1G10140	1.01752	5e-05	0.000292445	.	AT1G10140
TPPG	1.0179	5e-05	0.000292445	Probable trehalose-phosphate phosphatase G [Source:UniProtKB/Swiss-Prot;BAcc:Q9SUW0]	AT4G22590
AT2G30020	1.01858	5e-05	0.000292445	Probable protein phosphatase 2C 25 [Source:UniProtKB/Swiss-Prot;BAcc:O80871]	AT2G30020
AT1G64610	1.01949	5e-05	0.000292445	.	AT1G64610
TLL1	1.01975	5e-05	0.000292445	.	AT1G45201
AT1G78210	1.01995	5e-05	0.000292445	.	AT1G78210
AT1G80450	1.02009	5e-05	0.000292445	VQ motif-containing protein 11 [Source:UniProtKB/Swiss-Prot;BAcc:Q9M8L3]	AT1G80450
AT3G25510	1.02185	0.0001	0.000555677	.	AT3G25510
AT3G14260	1.02203	0.00015	0.000804107	Protein LURP-one-related 11 [Source:UniProtKB/Swiss-Prot;BAcc:Q9LUM1]	AT3G14260
MYB112	1.02326	5e-05	0.000292445	.	AT1G48000
AT1G75220	1.02527	5e-05	0.000292445	Sugar transporter ERD6-like 6 [Source:UniProtKB/Swiss-Prot;BAcc:Q9FRL3]	AT1G75220
SBT4.12	1.02547	5e-05	0.000292445	Subtilisin-like protease SBT4.12 [Source:UniProtKB/Swiss-Prot;BAcc:Q8L7D2]	AT5G59090
AT2G18196	1.02561	5e-05	0.000292445	.	AT2G18196
CNGC3.C	1.02699	5e-05	0.000292445	Probable cyclic nucleotide-gated ion channel 3 [Source:UniProtKB/Swiss-Prot;BAcc:Q9SKD7]	AT2G46430
AT5G51520	1.02713	0.0016	0.00655981	.	AT5G51520
AtPP2-A8	1.02738	5e-05	0.000292445	Protein PHLOEM PROTEIN 2-LIKE A8 [Source:UniProtKB/Swiss-Prot;BAcc:Q9FHE9]	AT5G45070
AT3G20370	1.02753	5e-05	0.000292445	.	AT3G20370
AT1G16670	1.02776	5e-05	0.000292445	.	AT1G16670
AT1G35350	1.02791	5e-05	0.000292445	Phosphate transporter PHO1 homolog 8 [Source:UniProtKB/Swiss-Prot;BAcc:Q6R8G2]	AT1G35350
JAL31	1.02815	5e-05	0.000292445	PYK10-binding protein 2 [Source:UniProtKB/Swiss-Prot;BAcc:O04313]	AT3G16430
AT1G08050	1.02913	5e-05	0.000292445	.	AT1G08050
CYP83A1	1.02918	5e-05	0.000292445	Cytochrome P450 83A1 [Source:UniProtKB/Swiss-Prot;BAcc:P48421]	AT4G13770
AT3G21460	1.02988	5e-05	0.000292445	Monothiol glutaredoxin-S10 [Source:UniProtKB/Swiss-Prot;BAcc:Q9LIF1]	AT3G21460
AtRLP30	1.03003	0.0019	0.00764204	Receptor like protein 30 [Source:UniProtKB/Swiss-Prot;BAcc:Q9MA83]	AT3G05360
ZFP7	1.03302	5e-05	0.000292445	Zinc finger protein 7 [Source:UniProtKB/Swiss-Prot;BAcc:Q39266]	AT1G24625
AT2G43610	1.03381	5e-05	0.000292445	Endochitinase At2g43610 [Source:UniProtKB/Swiss-Prot;BAcc:O22842]	AT2G43610
AT3G51440	1.03418	5e-05	0.000292445	Protein STRICTOSIDINE SYNTHASE-LIKE 6 [Source:UniProtKB/Swiss-Prot;BAcc:Q9SD05]	AT3G51440
AT4G11210	1.03648	5e-05	0.000292445	Dirigent protein 14 [Source:UniProtKB/Swiss-Prot;BAcc:Q9T019]	AT4G11210
AT4G15400	1.03734	5e-05	0.000292445	.	AT4G15400
AT1G56710	1.03763	5e-05	0.000292445	.	AT1G56710
AT1G64700	1.03864	5e-05	0.000292445	.	AT1G64700
AT5G37540	1.03933	5e-05	0.000292445	.	AT5G37540
AT5G58660	1.03979	5e-05	0.000292445	.	AT5G58660
ATC4H	1.04204	5e-05	0.000292445	Trans-cinnamate 4-monooxygenase [Source:UniProtKB/Swiss-Prot;BAcc:P92994]	AT2G30490
AT4G24350	1.04382	5e-05	0.000292445	.	AT4G24350
AT5G66650	1.04743	5e-05	0.000292445	Calcium uniporter protein 3, mitochondrial [Source:UniProtKB/Swiss-Prot;BAcc:Q9LVR5]	AT5G66650
AT5G03390	1.04745	5e-05	0.000292445	.	AT5G03390
AT3G11340	1.04814	5e-05	0.000292445	.	AT3G11340
AT3G21770	1.04827	5e-05	0.000292445	Peroxidase 30 [Source:UniProtKB/Swiss-Prot;BAcc:Q9LSY7]	AT3G21770
AT4G19920	1.0483	0.0011	0.00474693	.	AT4G19920
AT3G17070	1.04874	5e-05	0.000292445	Peroxidase 29 [Source:UniProtKB/Swiss-Prot;BAcc:Q9LSP0]	AT3G17070
AT2G36220	1.0498	5e-05	0.000292445	.	AT2G36220
PDR8	1.04988	5e-05	0.000292445	ABC transporter G family member 36 [Source:UniProtKB/Swiss-Prot;BAcc:Q9XIE2]	AT1G59870
RSW10	1.05027	5e-05	0.000292445	Probable ribose-5-phosphate isomerase 1 [Source:UniProtKB/Swiss-Prot;BAcc:Q9C998]	AT1G71100
PARG2	1.05144	5e-05	0.000292445	Probable poly(ADP-ribose) glycohydrolase 2 [Source:UniProtKB/Swiss-Prot;BAcc:Q8VYA1]	AT2G31865
CIPK11	1.05365	5e-05	0.000292445	CBL-interacting serine/threonine-protein kinase 11 [Source:UniProtKB/Swiss-Prot;BAcc:O22932]	AT2G30360
APS1	1.05393	5e-05	0.000292445	ATP sulfurylase 1, chloroplastic [Source:UniProtKB/Swiss-Prot;BAcc:Q9LIK9]	AT3G22890
ATRAB18C	1.05428	5e-05	0.000292445	Ras-related protein RABC2b [Source:UniProtKB/Swiss-Prot;BAcc:Q9SF92]	AT3G09910
PBP1	1.05472	5e-05	0.000292445	PYK10-binding protein 1 [Source:UniProtKB/Swiss-Prot;BAcc:O04314]	AT3G16420
AT4G15120	1.05487	0.0001	0.000555677	.	AT4G15120
AT1G11330	1.05673	5e-05	0.000292445	G-type lectin S-receptor-like serine/threonine-protein kinase At1g11330 [Source:UniProtKB/Swiss-Prot;BAcc:Q9SXB8]	AT1G11330
ATSPP1	1.05817	5e-05	0.000292445	Probable sucrose-phosphatase 1 [Source:UniProtKB/Swiss-Prot;BAcc:Q9C8J4]	AT1G51420
SOT18	1.05836	5e-05	0.000292445	Cytosolic sulfotransferase 18 [Source:UniProtKB/Swiss-Prot;BAcc:Q9C9C9]	AT1G74090
PDR6	1.0589	5e-05	0.000292445	ABC transporter G family member 34 [Source:UniProtKB/Swiss-Prot;BAcc:Q7PC87]	AT2G36380
AT1G59960	1.05941	5e-05	0.000292445	.	AT1G59960
AT5G04020	1.05976	5e-05	0.000292445	.	AT5G04020
ATPDI10	1.06011	5e-05	0.000292445	Protein disulfide-isomerase like 2-2 [Source:UniProtKB/Swiss-Prot;BAcc:Q9MAU6]	AT1G04980
TET8	1.06113	5e-05	0.000292445	Tetraspanin-8 [Source:UniProtKB/Swiss-Prot;BAcc:Q8S8Q6]	AT2G23810
HWI1	1.06221	5e-05	0.000292445	Cysteine-rich repeat secretory protein 2 [Source:UniProtKB/Swiss-Prot;BAcc:Q8GUJ2]	AT1G70690
AtRLP52	1.06388	0.0001	0.000555677	.	AT5G25910
MIOX2	1.06419	5e-05	0.000292445	Inositol oxygenase 2 [Source:UniProtKB/Swiss-Prot;BAcc:O82200]	AT2G19800
AT4G18930	1.06473	5e-05	0.000292445	Cyclic phosphodiesterase [Source:UniProtKB/Swiss-Prot;BAcc:O04147]	AT4G18930
WRKY25	1.06474	5e-05	0.000292445	Probable WRKY transcription factor 25 [Source:UniProtKB/Swiss-Prot;BAcc:O22921]	AT2G30250
PRA1.B5	1.06503	5e-05	0.000292445	PRA1 family protein B5 [Source:UniProtKB/Swiss-Prot;BAcc:Q9M012]	AT5G01640
PR5	1.06548	5e-05	0.000292445	Pathogenesis-related protein 5 [Source:UniProtKB/Swiss-Prot;BAcc:P28493]	AT1G75040
AT1G34420	1.06613	5e-05	0.000292445	.	AT1G34420
AT1G30757	1.06712	0.0011	0.00474693	.	AT1G30757
AT4G15700	1.06855	5e-05	0.000292445	Monothiol glutaredoxin-S3 [Source:UniProtKB/Swiss-Prot;BAcc:O23421]	AT4G15700
AT5G67370	1.06966	5e-05	0.000292445	.	AT5G67370
AT5G39790	1.07084	5e-05	0.000292445	.	AT5G39790
AT2G02060	1.07273	5e-05	0.000292445	.	AT2G02060
PAP7	1.07281	5e-05	0.000292445	Purple acid phosphatase 7 [Source:UniProtKB/Swiss-Prot;BAcc:Q8S341]	AT2G01880
CYP81F1	1.07285	5e-05	0.000292445	Cytochrome P450 81F1 [Source:UniProtKB/Swiss-Prot;BAcc:O65790]	AT4G37430
AT1G11960	1.07334	5e-05	0.000292445	CSC1-like protein At1g11960 [Source:UniProtKB/Swiss-Prot;BAcc:B5TYT3]	AT1G11960
ATXTH20	1.07447	5e-05	0.000292445	Xyloglucan endotransglucosylase/hydrolase protein 20 [Source:UniProtKB/Swiss-Prot;BAcc:Q9FI31]	AT5G48070
AT5G38030	1.07514	5e-05	0.000292445	Protein DETOXIFICATION 30 [Source:UniProtKB/Swiss-Prot;BAcc:Q9LS19]	AT5G38030
WRKY29	1.07719	5e-05	0.000292445	.	AT4G23550
TEM1	1.07789	5e-05	0.000292445	AP2/ERF and B3 domain-containing transcription repressor TEM1 [Source:UniProtKB/Swiss-Prot;BAcc:Q9C6M5]	AT1G25560
AT1G66830	1.07925	0.00075	0.00338431	Probable inactive leucine-rich repeat receptor-like protein kinase At1g66830 [Source:UniProtKB/Swiss-Prot;BAcc:Q9C9N5]	AT1G66830
PCR2	1.07937	5e-05	0.000292445	Protein PLANT CADMIUM RESISTANCE 2 [Source:UniProtKB/Swiss-Prot;BAcc:Q9LQU4]	AT1G14870
AT5G06750	1.0836	5e-05	0.000292445	Probable protein phosphatase 2C 68 [Source:UniProtKB/Swiss-Prot;BAcc:Q84JD5]	AT5G06750
ATNAS4	1.08397	5e-05	0.000292445	Probable nicotianamine synthase 4 [Source:UniProtKB/Swiss-Prot;BAcc:Q9C7X5]	AT1G56430
SAG20	1.08431	5e-05	0.000292445	.	AT3G10985
DIN9	1.08472	5e-05	0.000292445	Mannose-6-phosphate isomerase 2 [Source:UniProtKB/Swiss-Prot;BAcc:Q9FZH5]	AT1G67070
ATNAC2	1.08823	5e-05	0.000292445	NAC transcription factor 56 [Source:UniProtKB/Swiss-Prot;BAcc:Q9LD44]	AT3G15510
UGT78D1	1.08826	5e-05	0.000292445	UDP-glycosyltransferase 78D1 [Source:UniProtKB/Swiss-Prot;BAcc:Q9S9P6]	AT1G30530
NIP1	1.08833	5e-05	0.000292445	Aquaporin NIP1-2 [Source:UniProtKB/Swiss-Prot;BAcc:Q8LFP7]	AT4G18910
AT5G43420	1.08895	5e-05	0.000292445	RING-H2 finger protein ATL16 [Source:UniProtKB/Swiss-Prot;BAcc:Q9LSW9]	AT5G43420
JAL22	1.08948	5e-05	0.000292445	Jacalin-related lectin 22 [Source:UniProtKB/Swiss-Prot;BAcc:O80950]	AT2G39310
XGD1	1.09036	5e-05	0.000292445	Xylogalacturonan beta-1%2C3-xylosyltransferase [Source:UniProtKB/Swiss-Prot;BAcc:Q94AA9]	AT5G33290
BGLU44	1.09088	5e-05	0.000292445	Beta-glucosidase 44 [Source:UniProtKB/Swiss-Prot;BAcc:Q9LV33]	AT3G18080
AT1G04770	1.09101	5e-05	0.000292445	Protein SULFUR DEFICIENCY-INDUCED 2 [Source:UniProtKB/Swiss-Prot;BAcc:Q8L730]	AT1G04770
AT5G17000	1.09144	5e-05	0.000292445	.	AT5G17000
ATMKK9	1.09209	5e-05	0.000292445	Mitogen-activated protein kinase kinase 9 [Source:UniProtKB/Swiss-Prot;BAcc:Q9FX43]	AT1G73500
AT1G63750	1.09237	5e-05	0.000292445	.	AT1G63750
AT4G31330	1.09264	5e-05	0.000292445	.	AT4G31330
AT1G44790	1.09313	5e-05	0.000292445	Gamma-glutamylcyclotransferase 2-3 [Source:UniProtKB/Swiss-Prot;BAcc:Q84QC1]	AT1G44790
BIK1	1.09427	5e-05	0.000292445	Serine/threonine-protein kinase BIK1 [Source:UniProtKB/Swiss-Prot;BAcc:O48814]	AT2G39660
AT3G57500	1.0946	5e-05	0.000292445	.	AT3G57500
AT1G44800	1.09507	5e-05	0.000292445	WAT1-related protein At1g44800 [Source:UniProtKB/Swiss-Prot;BAcc:Q9LPF1]	AT1G44800
OFP1	1.09511	5e-05	0.000292445	Transcription repressor OFP1 [Source:UniProtKB/Swiss-Prot;BAcc:Q9LZW2]	AT5G01840
EXO70H4	1.09633	5e-05	0.000292445	.	AT3G09520
AT3G30340	1.09645	5e-05	0.000292445	WAT1-related protein At3g30340 [Source:UniProtKB/Swiss-Prot;BAcc:Q9LI65]	AT3G30340
PDI6	1.09796	5e-05	0.000292445	Protein disulfide isomerase-like 1-2 [Source:UniProtKB/Swiss-Prot;BAcc:Q9SRG3]	AT1G77510
AT3G26590	1.09818	5e-05	0.000292445	Protein DETOXIFICATION 29 [Source:UniProtKB/Swiss-Prot;BAcc:Q38956]	AT3G26590
AGC2	1.0997	5e-05	0.000292445	Serine/threonine-protein kinase OXI1 [Source:UniProtKB/Swiss-Prot;BAcc:Q9LSF1]	AT3G25250
MLP165	1.09991	5e-05	0.000292445	MLP-like protein 165 [Source:UniProtKB/Swiss-Prot;BAcc:Q9C7I7]	AT1G35260
GLIP3	1.10034	0.00015	0.000804107	GDSL esterase/lipase 3 [Source:UniProtKB/Swiss-Prot;BAcc:Q9SYF5]	AT1G53990
ATNRAMP3	1.10064	5e-05	0.000292445	Metal transporter Nramp3 [Source:UniProtKB/Swiss-Prot;BAcc:Q9SNV9]	AT2G23150
ATPEPR1	1.10314	5e-05	0.000292445	Leucine-rich repeat receptor-like protein kinase PEPR1 [Source:UniProtKB/Swiss-Prot;BAcc:Q9SSL9]	AT1G73080
AT1G62790	1.10404	5e-05	0.000292445	.	AT1G62790
AT3G13650	1.10408	5e-05	0.000292445	Dirigent protein 7 [Source:UniProtKB/Swiss-Prot;BAcc:Q9LID5]	AT3G13650
AT2G34080	1.10515	5e-05	0.000292445	.	AT2G34080
AT5G45280	1.10559	5e-05	0.000292445	Pectin acetylesterase 11 [Source:UniProtKB/Swiss-Prot;BAcc:Q9FH82]	AT5G45280
AOC4	1.10577	5e-05	0.000292445	Allene oxide cyclase 4, chloroplastic [Source:UniProtKB/Swiss-Prot;BAcc:Q93ZC5]	AT1G13280
AT3G44326	1.10614	5e-05	0.000292445	F-box protein At3g44326 [Source:UniProtKB/Swiss-Prot;BAcc:Q2V3R1]	AT3G44326
WAKL6	1.10629	5e-05	0.000292445	Wall-associated receptor kinase-like 6 [Source:UniProtKB/Swiss-Prot;BAcc:Q8GXQ3]	AT1G16110
AT1G14200	1.10648	5e-05	0.000292445	.	AT1G14200
AT3G20390	1.10705	5e-05	0.000292445	Reactive Intermediate Deaminase A, chloroplastic [Source:UniProtKB/Swiss-Prot;BAcc:Q94JQ4]	AT3G20390
AT1G15150	1.10847	5e-05	0.000292445	Protein DETOXIFICATION 10 [Source:UniProtKB/Swiss-Prot;BAcc:Q8VYL8]	AT1G15150
AT4G08780	1.10876	5e-05	0.000292445	Peroxidase 38 [Source:UniProtKB/Swiss-Prot;BAcc:Q9LDA4]	AT4G08780
CYP79F1	1.10881	5e-05	0.000292445	Dihomomethionine N-hydroxylase [Source:UniProtKB/Swiss-Prot;BAcc:Q949U1]	AT1G16410
PHI-1	1.10967	5e-05	0.000292445	Protein EXORDIUM-like 1 [Source:UniProtKB/Swiss-Prot;BAcc:Q9C6E4]	AT1G35140
AT5G09570	1.11205	0.00035	0.00173087	.	AT5G09570
AT4G39670	1.11382	5e-05	0.000292445	ACD11 homolog protein [Source:UniProtKB/Swiss-Prot;BAcc:Q8L7U7]	AT4G39670
SAT-A	1.11503	5e-05	0.000292445	Serine acetyltransferase 3, mitochondrial [Source:UniProtKB/Swiss-Prot;BAcc:Q39218]	AT3G13110
AT1G64065	1.1159	5e-05	0.000292445	Late embryogenesis abundant protein At1g64065 [Source:UniProtKB/Swiss-Prot;BAcc:Q6DST1]	AT1G64065
ARPN	1.11623	5e-05	0.000292445	Basic blue protein [Source:UniProtKB/Swiss-Prot;BAcc:Q8LG89]	AT2G02850
AtUGT85A2	1.11791	5e-05	0.000292445	UDP-glycosyltransferase 85A2 [Source:UniProtKB/Swiss-Prot;BAcc:Q9ZWJ3]	AT1G22360
AT3G06890	1.11834	5e-05	0.000292445	.	AT3G06890
AT1G73210	1.12002	5e-05	0.000292445	.	AT1G73210
AT1G51800	1.12018	5e-05	0.000292445	.	AT1G51800
AT4G25900	1.12067	5e-05	0.000292445	.	AT4G25900
BIR1	1.12068	5e-05	0.000292445	Probably inactive leucine-rich repeat receptor-like protein kinase At5g48380 [Source:UniProtKB/Swiss-Prot;BAcc:Q9ASS4]	AT5G48380
AT2G39725	1.12197	5e-05	0.000292445	.	AT2G39725
AT3G56360	1.12289	5e-05	0.000292445	.	AT3G56360
CLE44	1.12296	5e-05	0.000292445	CLAVATA3/ESR (CLE)-related protein 44 [Source:UniProtKB/Swiss-Prot;BAcc:Q941C5]	AT4G13195
YSL2	1.12315	5e-05	0.000292445	Metal-nicotianamine transporter YSL2 [Source:UniProtKB/Swiss-Prot;BAcc:Q6R3K9]	AT5G24380
anac036	1.12479	5e-05	0.000292445	.	AT2G17040
B5-1	1.12508	5e-05	0.000292445	Cytochrome B5 isoform C [Source:UniProtKB/Swiss-Prot;BAcc:Q9ZNV4]	AT2G46650
ATGH9B3	1.12642	5e-05	0.000292445	Endoglucanase 9 [Source:UniProtKB/Swiss-Prot;BAcc:Q9C9H5]	AT1G71380
ATC	1.12783	5e-05	0.000292445	Protein CENTRORADIALIS-like [Source:UniProtKB/Swiss-Prot;BAcc:Q9ZNV5]	AT2G27550
AT4G33985	1.12812	5e-05	0.000292445	.	AT4G33985
AT5G13200	1.12955	5e-05	0.000292445	GEM-like protein 5 [Source:UniProtKB/Swiss-Prot;BAcc:Q9LYV6]	AT5G13200
AT3G02510	1.12984	5e-05	0.000292445	.	AT3G02510
AT2G35730	1.13153	5e-05	0.000292445	.	AT2G35730
AT5G10760	1.13194	0.0003	0.00150555	Aspartyl protease AED1 [Source:UniProtKB/Swiss-Prot;BAcc:Q9LEW3]	AT5G10760
AT3G14700	1.13282	0.00025	0.00127889	.	AT3G14700
WRKY22	1.13348	5e-05	0.000292445	WRKY transcription factor 22 [Source:UniProtKB/Swiss-Prot;BAcc:O04609]	AT4G01250
GSH2	1.13363	5e-05	0.000292445	Glutathione synthetase, chloroplastic [Source:UniProtKB/Swiss-Prot;BAcc:P46416]	AT5G27380
NIC3	1.13443	5e-05	0.000292445	Nicotinamidase 3 [Source:UniProtKB/Swiss-Prot;BAcc:Q9FMX8]	AT5G23220
AT4G26120	1.13451	0.0002	0.00104652	Regulatory protein NPR2 [Source:UniProtKB/Swiss-Prot;BAcc:Q9SZI3]	AT4G26120
AT1G21440	1.13487	5e-05	0.000292445	.	AT1G21440
SLAH2	1.13499	5e-05	0.000292445	S-type anion channel SLAH2 [Source:UniProtKB/Swiss-Prot;BAcc:Q9ASQ7]	AT4G27970
AT1G14330	1.1354	5e-05	0.000292445	.	AT1G14330
AT2G46750	1.13677	5e-05	0.000292445	L-gulonolactone oxidase 2 [Source:UniProtKB/Swiss-Prot;BAcc:Q6NQ66]	AT2G46750
CEJ1	1.1371	5e-05	0.000292445	Ethylene-responsive transcription factor ERF011 [Source:UniProtKB/Swiss-Prot;BAcc:Q9SNE1]	AT3G50260
ATNUDX7	1.13801	5e-05	0.000292445	Nudix hydrolase 7 [Source:UniProtKB/Swiss-Prot;BAcc:Q9SU14]	AT4G12720
CYP71B23	1.13993	5e-05	0.000292445	Cytochrome P450 71B23 [Source:UniProtKB/Swiss-Prot;BAcc:Q9LTM0]	AT3G26210
NAI2	1.14086	5e-05	0.000292445	TSA1-like protein [Source:UniProtKB/Swiss-Prot;BAcc:Q9LSB4]	AT3G15950
AT3G59750	1.14104	5e-05	0.000292445	Putative L-type lectin-domain containing receptor kinase V.8 [Source:UniProtKB/Swiss-Prot;BAcc:Q9M1Z9]	AT3G59750
ATMES7	1.14258	5e-05	0.000292445	Methylesterase 7 [Source:UniProtKB/Swiss-Prot;BAcc:O80472]	AT2G23560
URH2	1.14359	5e-05	0.000292445	Probable uridine nucleosidase 2 [Source:UniProtKB/Swiss-Prot;BAcc:Q8LAC4]	AT1G05620
AT5G06570	1.14437	5e-05	0.000292445	Probable carboxylesterase 15 [Source:UniProtKB/Swiss-Prot;BAcc:Q9FG13]	AT5G06570
AHL	1.14484	5e-05	0.000292445	PAP-specific phosphatase HAL2-like [Source:UniProtKB/Swiss-Prot;BAcc:Q38945]	AT5G54390
AT4G15660	1.14806	5e-05	0.000292445	Monothiol glutaredoxin-S8 [Source:UniProtKB/Swiss-Prot;BAcc:O23417]	AT4G15660
AT5G16990	1.14832	5e-05	0.000292445	NADP-dependent alkenal double bond reductase P2 [Source:UniProtKB/Swiss-Prot;BAcc:Q39173]	AT5G16990
AT5G59990	1.14842	0.0009	0.0039757	.	AT5G59990
PS2	1.14939	5e-05	0.000292445	Inorganic pyrophosphatase 1 [Source:UniProtKB/Swiss-Prot;BAcc:Q67YC0]	AT1G73010
GGT3	1.14968	5e-05	0.000292445	Gamma-glutamyltranspeptidase 3 [Source:UniProtKB/Swiss-Prot;BAcc:Q9M0G0]	AT4G29210
AT1G22570	1.15134	5e-05	0.000292445	Protein NRT1/ PTR FAMILY 5.15 [Source:UniProtKB/Swiss-Prot;BAcc:Q9SK99]	AT1G22570
HOS3-1	1.15507	5e-05	0.000292445	Elongation of fatty acids protein 3-like [Source:UniProtKB/Swiss-Prot;BAcc:Q9SYY4]	AT4G36830
AT5G63970	1.156	5e-05	0.000292445	.	AT5G63970
AT1G29195	1.15604	5e-05	0.000292445	.	AT1G29195
AT5G38540	1.15707	0.0004	0.00195113	.	AT5G38540
AT1G11440	1.15833	5e-05	0.000292445	.	AT1G11440
RBOHB	1.16097	5e-05	0.000292445	Respiratory burst oxidase homolog protein B [Source:UniProtKB/Swiss-Prot;BAcc:Q9SBI0]	AT1G09090
AT5G13190	1.16098	5e-05	0.000292445	.	AT5G13190
AT5G44572	1.16106	5e-05	0.000292445	.	AT5G44572
CLO-3	1.16191	5e-05	0.000292445	Probable peroxygenase 3 [Source:UniProtKB/Swiss-Prot;BAcc:O22788]	AT2G33380
AT4G36110	1.16439	5e-05	0.000292445	.	AT4G36110
AT3G18280	1.16448	5e-05	0.000292445	.	AT3G18280
PRS3	1.16523	5e-05	0.000292445	Ribose-phosphate pyrophosphokinase 3, chloroplastic [Source:UniProtKB/Swiss-Prot;BAcc:Q93Z66]	AT1G10700
AT5G03350	1.16597	5e-05	0.000292445	Lectin-like protein [Source:UniProtKB/Swiss-Prot;BAcc:Q9LZF5]	AT5G03350
AT-HSFA8	1.16862	5e-05	0.000292445	Heat stress transcription factor A-8 [Source:UniProtKB/Swiss-Prot;BAcc:Q9S7U5]	AT1G67970
ATCAMBP25	1.1695	5e-05	0.000292445	Calmodulin-binding protein 25 [Source:UniProtKB/Swiss-Prot;BAcc:O80683]	AT2G41010
AZF2	1.16966	5e-05	0.000292445	Zinc finger protein AZF2 [Source:UniProtKB/Swiss-Prot;BAcc:Q9SSW2]	AT3G19580
AT5G01850	1.17045	5e-05	0.000292445	.	AT5G01850
AT5G60470	1.17065	0.00145	0.0060114	Protein indeterminate-domain 13 [Source:UniProtKB/Swiss-Prot;BAcc:F4JYZ8]	AT5G60470
AT1G63860	1.17101	5e-05	0.000292445	.	AT1G63860
AT2G25200	1.17106	5e-05	0.000292445	.	AT2G25200
AT5G46230	1.17343	5e-05	0.000292445	.	AT5G46230
ATGPAT1	1.17346	5e-05	0.000292445	Glycerol-3-phosphate acyltransferase 1 [Source:UniProtKB/Swiss-Prot;BAcc:Q9SHJ5]	AT1G06520
AT1G30370	1.17377	5e-05	0.000292445	.	AT1G30370
AT1G29290	1.17466	5e-05	0.000292445	.	AT1G29290
ATMP2	1.17515	5e-05	0.000292445	Membrane steroid-binding protein 2 [Source:UniProtKB/Swiss-Prot;BAcc:Q9M2Z4]	AT3G48890
AT1G61065	1.17603	5e-05	0.000292445	.	AT1G61065
AT1G71140	1.17612	5e-05	0.000292445	Protein DETOXIFICATION 14 [Source:UniProtKB/Swiss-Prot;BAcc:Q9C994]	AT1G71140
AT4G18250	1.1767	5e-05	0.000292445	.	AT4G18250
AT4G33540	1.17803	5e-05	0.000292445	.	AT4G33540
AT2G42750	1.17837	5e-05	0.000292445	.	AT2G42750
SERK4	1.1804	5e-05	0.000292445	Somatic embryogenesis receptor kinase 4 [Source:UniProtKB/Swiss-Prot;BAcc:Q9SKG5]	AT2G13790
ATCHX17	1.18073	5e-05	0.000292445	Cation/H(+) antiporter 17 [Source:UniProtKB/Swiss-Prot;BAcc:Q9SUQ7]	AT4G23700
TSO2	1.18148	5e-05	0.000292445	Ribonucleoside-diphosphate reductase small chain C [Source:UniProtKB/Swiss-Prot;BAcc:Q9LSD0]	AT3G27060
AT1G77640	1.18403	0.0001	0.000555677	Ethylene-responsive transcription factor ERF013 [Source:UniProtKB/Swiss-Prot;BAcc:Q9CAP4]	AT1G77640
SHM7	1.18449	5e-05	0.000292445	Serine hydroxymethyltransferase 7 [Source:UniProtKB/Swiss-Prot;BAcc:Q84WV0]	AT1G36370
AT2G41480	1.1845	5e-05	0.000292445	Peroxidase 25 [Source:UniProtKB/Swiss-Prot;BAcc:O80822]	AT2G41480
AT5G24430	1.18595	5e-05	0.000292445	CDPK-related kinase 4 [Source:UniProtKB/Swiss-Prot;BAcc:Q9FIM9]	AT5G24430
DIN1	1.18656	5e-05	0.000292445	Rhodanese-like domain-containing protein 15, chloroplastic [Source:UniProtKB/Swiss-Prot;BAcc:Q38853]	AT4G35770
AT5G67245	1.18677	5e-05	0.000292445	.	AT5G67245
AT5G26280	1.18689	5e-05	0.000292445	.	AT5G26280
AT5G40370	1.18902	5e-05	0.000292445	Glutaredoxin-C2 [Source:UniProtKB/Swiss-Prot;BAcc:Q9FNE2]	AT5G40370
AT3G16460	1.1894	5e-05	0.000292445	Jacalin-related lectin 34 [Source:UniProtKB/Swiss-Prot;BAcc:O04310]	AT3G16460
AT1G44020	1.18953	0.00095	0.00416494	.	AT1G44020
Hsp70b	1.19071	5e-05	0.000292445	Heat shock 70 kDa protein 5 [Source:UniProtKB/Swiss-Prot;BAcc:Q9S9N1]	AT1G16030
CYP71B6	1.19581	5e-05	0.000292445	Cytochrome P450 71B6 [Source:UniProtKB/Swiss-Prot;BAcc:O65787]	AT2G24180
LECRKA4.3	1.19778	5e-05	0.000292445	Lectin-domain containing receptor kinase VI.4 [Source:UniProtKB/Swiss-Prot;BAcc:Q66GN2]	AT5G01560
AT1G34580	1.201	5e-05	0.000292445	Sugar transport protein 5 [Source:UniProtKB/Swiss-Prot;BAcc:Q93Y91]	AT1G34580
AT5G47070	1.20153	5e-05	0.000292445	Probable receptor-like protein kinase At5g47070 [Source:UniProtKB/Swiss-Prot;BAcc:Q9LTC0]	AT5G47070
CYP705A28	1.20225	0.00015	0.000804107	.	AT3G20935
AT2G25450	1.2033	5e-05	0.000292445	Probable 2-oxoacid dependent dioxygenase [Source:UniProtKB/Swiss-Prot;BAcc:Q9SKK4]	AT2G25450
AT1G72940	1.20388	5e-05	0.000292445	.	AT1G72940
UGT73C7	1.20445	5e-05	0.000292445	UDP-glycosyltransferase 73C7 [Source:UniProtKB/Swiss-Prot;BAcc:Q9SCP5]	AT3G53160
AT3G32030	1.20529	0.00025	0.00127889	Terpenoid synthase 30 [Source:UniProtKB/Swiss-Prot;BAcc:Q9LH31]	AT3G32030
ATL8	1.20729	5e-05	0.000292445	RING-H2 finger protein ATL8 [Source:UniProtKB/Swiss-Prot;BAcc:Q8LC69]	AT1G76410
4CL.1	1.21069	5e-05	0.000292445	4-coumarate--CoA ligase 1 [Source:UniProtKB/Swiss-Prot;BAcc:Q42524]	AT1G51680
AT3G21420	1.21089	5e-05	0.000292445	.	AT3G21420
AT1G36940	1.21096	5e-05	0.000292445	.	AT1G36940
AT4G09420	1.21254	5e-05	0.000292445	.	AT4G09420
PBP1	1.21269	5e-05	0.000292445	Calcium-binding protein PBP1 [Source:UniProtKB/Swiss-Prot;BAcc:Q9LSQ6]	AT5G54490
AT2G43870	1.21543	0.00045	0.00215678	.	AT2G43870
SYP122	1.21619	5e-05	0.000292445	Syntaxin-122 [Source:UniProtKB/Swiss-Prot;BAcc:Q9SVC2]	AT3G52400
AT4G34180	1.21659	5e-05	0.000292445	.	AT4G34180
AT5G12890	1.21872	5e-05	0.000292445	UDP-glycosyltransferase 92A1 [Source:UniProtKB/Swiss-Prot;BAcc:Q9LXV0]	AT5G12890
AT3G62820	1.22046	5e-05	0.000292445	.	AT3G62820
PLC5	1.22052	5e-05	0.000292445	Phosphoinositide phospholipase C 5 [Source:UniProtKB/Swiss-Prot;BAcc:Q944C2]	AT5G58690
SCL13	1.22157	5e-05	0.000292445	.	AT4G17230
GATL1	1.2238	5e-05	0.000292445	Probable galacturonosyltransferase-like 1 [Source:UniProtKB/Swiss-Prot;BAcc:Q9LN68]	AT1G19300
AT1G29540	1.22381	0.0001	0.000555677	.	AT1G29540
AATP1	1.22585	5e-05	0.000292445	AAA-ATPase ASD, mitochondrial [Source:UniProtKB/Swiss-Prot;BAcc:Q9FLD5]	AT5G40010
AT1G76590	1.22701	5e-05	0.000292445	.	AT1G76590
RHA3B	1.22725	5e-05	0.000292445	Probable E3 ubiquitin-protein ligase ATL45 [Source:UniProtKB/Swiss-Prot;BAcc:Q9ZT49]	AT4G35480
CYP702A2	1.22833	0.0002	0.00104652	.	AT4G15300
AT5G60270	1.23	5e-05	0.000292445	L-type lectin-domain containing receptor kinase I.7 [Source:UniProtKB/Swiss-Prot;BAcc:Q9LSS0]	AT5G60270
AT5G41800	1.23038	5e-05	0.000292445	Probable GABA transporter 2 [Source:UniProtKB/Swiss-Prot;BAcc:Q8L4X4]	AT5G41800
AT1G25275	1.23211	5e-05	0.000292445	.	AT1G25275
AOX1C	1.23311	0.0017	0.00692794	Ubiquinol oxidase 1c, mitochondrial [Source:UniProtKB/Swiss-Prot;BAcc:O22048]	AT3G27620
AT5G59530	1.23367	5e-05	0.000292445	1-aminocyclopropane-1-carboxylate oxidase homolog 11 [Source:UniProtKB/Swiss-Prot;BAcc:Q9LTH8]	AT5G59530
AT2G04090	1.23445	5e-05	0.000292445	Protein DETOXIFICATION 5 [Source:UniProtKB/Swiss-Prot;BAcc:Q9SIA1]	AT2G04090
AT3G13910	1.23636	5e-05	0.000292445	.	AT3G13910
AT2G22200	1.23754	5e-05	0.000292445	Ethylene-responsive transcription factor ERF056 [Source:UniProtKB/Swiss-Prot;BAcc:Q9SIE4]	AT2G22200
AT2G34140	1.24075	5e-05	0.000292445	Cyclic dof factor 4 [Source:UniProtKB/Swiss-Prot;BAcc:O22967]	AT2G34140
AT5G18310	1.24123	5e-05	0.000292445	.	AT5G18310
B120	1.24139	5e-05	0.000292445	G-type lectin S-receptor-like serine/threonine-protein kinase B120 [Source:UniProtKB/Swiss-Prot;BAcc:O81906]	AT4G21390
AT1G19540	1.24167	5e-05	0.000292445	.	AT1G19540
AT4G28085	1.24204	5e-05	0.000292445	.	AT4G28085
HIPP21	1.24226	5e-05	0.000292445	Heavy metal-associated isoprenylated plant protein 21 [Source:UniProtKB/Swiss-Prot;BAcc:Q9LF57]	AT5G17450
AHP4	1.24263	5e-05	0.000292445	Histidine-containing phosphotransfer protein 4 [Source:UniProtKB/Swiss-Prot;BAcc:Q9LU15]	AT3G16360
AT5G17850	1.24311	5e-05	0.000292445	Cation/calcium exchanger 2 [Source:UniProtKB/Swiss-Prot;BAcc:Q9FKP2]	AT5G17850
SULTR4	1.24331	5e-05	0.000292445	Probable sulfate transporter 4.2 [Source:UniProtKB/Swiss-Prot;BAcc:Q8GYH8]	AT3G12520
WRKY26	1.24542	5e-05	0.000292445	Probable WRKY transcription factor 26 [Source:UniProtKB/Swiss-Prot;BAcc:Q9C5T3]	AT5G07100
ADR1	1.24657	5e-05	0.000292445	Disease resistance protein ADR1 [Source:UniProtKB/Swiss-Prot;BAcc:Q9FW44]	AT1G33560
AT5G14920	1.24743	5e-05	0.000292445	Gibberellin-regulated protein 14 [Source:UniProtKB/Swiss-Prot;BAcc:Q9LFR3]	AT5G14920
S6K2	1.24906	5e-05	0.000292445	Serine/threonine-protein kinase AtPK2/AtPK19 [Source:UniProtKB/Swiss-Prot;BAcc:Q39030]	AT3G08720
AT4G11910	1.25116	5e-05	0.000292445	Protein STAY-GREEN 2, chloroplastic [Source:UniProtKB/Swiss-Prot;BAcc:Q66WT5]	AT4G11910
ATGSTU5	1.25315	5e-05	0.000292445	Glutathione S-transferase U5 [Source:UniProtKB/Swiss-Prot;BAcc:P46421]	AT2G29450
MAM1	1.25337	5e-05	0.000292445	Methylthioalkylmalate synthase 1, chloroplastic [Source:UniProtKB/Swiss-Prot;BAcc:Q9FG67]	AT5G23010
AT3G09830	1.2536	5e-05	0.000292445	.	AT3G09830
AT3G21351	1.25459	5e-05	0.000292445	.	AT3G21351
ATMSRB4	1.257	5e-05	0.000292445	Peptide methionine sulfoxide reductase B4 [Source:UniProtKB/Swiss-Prot;BAcc:Q9M0Z5]	AT4G04810
ATMRP3	1.257	5e-05	0.000292445	ABC transporter C family member 3 [Source:UniProtKB/Swiss-Prot;BAcc:Q9LK64]	AT3G13080
WRKY31	1.25754	5e-05	0.000292445	Probable WRKY transcription factor 31 [Source:UniProtKB/Swiss-Prot;BAcc:Q93WT0]	AT4G22070
AT3G46700	1.25794	5e-05	0.000292445	UDP-glycosyltransferase 76E3 [Source:UniProtKB/Swiss-Prot;BAcc:Q494Q1]	AT3G46700
RLP50	1.26026	5e-05	0.000292445	.	AT4G13920
AT4G24110	1.26173	5e-05	0.000292445	.	AT4G24110
LBD16	1.2621	5e-05	0.000292445	LOB domain-containing protein 16 [Source:UniProtKB/Swiss-Prot;BAcc:Q9SLB7]	AT2G42430
AT1G72120	1.2635	5e-05	0.000292445	Protein NRT1/ PTR FAMILY 5.14 [Source:UniProtKB/Swiss-Prot;BAcc:Q8VZE2]	AT1G72120
AT2G34020	1.26604	5e-05	0.000292445	.	AT2G34020
PSD2	1.26667	5e-05	0.000292445	Phosphatidylserine decarboxylase proenzyme 2 [Source:UniProtKB/Swiss-Prot;BAcc:F4KAK5]	AT5G57190
ATTRE1	1.26716	5e-05	0.000292445	Trehalase [Source:UniProtKB/Swiss-Prot;BAcc:Q9SU50]	AT4G24040
RLP6	1.26872	5e-05	0.000292445	.	AT1G45616
PEPCK	1.26972	5e-05	0.000292445	.	AT5G65690
AT1G33600	1.27675	5e-05	0.000292445	.	AT1G33600
AT4G37690	1.27839	0.00045	0.00215678	Glycosyltransferase 6 [Source:UniProtKB/Swiss-Prot;BAcc:Q9SZG1]	AT4G37690
AT3G25610	1.27871	5e-05	0.000292445	Phospholipid-transporting ATPase 10 [Source:UniProtKB/Swiss-Prot;BAcc:Q9LI83]	AT3G25610
AT5G20550	1.27892	5e-05	0.000292445	.	AT5G20550
ATGSTF9	1.27977	5e-05	0.000292445	Glutathione S-transferase F9 [Source:UniProtKB/Swiss-Prot;BAcc:O80852]	AT2G30860
ATHSP23.6-MITO	1.28317	5e-05	0.000292445	23.6 kDa heat shock protein, mitochondrial [Source:UniProtKB/Swiss-Prot;BAcc:Q96331]	AT4G25200
PRH26	1.28455	5e-05	0.000292445	5'-adenylylsulfate reductase 3, chloroplastic [Source:UniProtKB/Swiss-Prot;BAcc:P92980]	AT4G21990
AT5G64120	1.28519	5e-05	0.000292445	Peroxidase 71 [Source:UniProtKB/Swiss-Prot;BAcc:Q43387]	AT5G64120
AT5G58610	1.28606	0.00015	0.000804107	.	AT5G58610
ATMYB44	1.28614	5e-05	0.000292445	Transcription factor MYB44 [Source:UniProtKB/Swiss-Prot;BAcc:Q9FDW1]	AT5G67300
AT4G21570	1.28659	5e-05	0.000292445	.	AT4G21570
AT4G20210	1.2868	5e-05	0.000292445	Terpenoid synthase 8 [Source:UniProtKB/Swiss-Prot;BAcc:O65435]	AT4G20210
AT1G77420	1.29292	5e-05	0.000292445	.	AT1G77420
ATUGT85A1	1.29334	5e-05	0.000292445	UDP-glycosyltransferase 85A1 [Source:UniProtKB/Swiss-Prot;BAcc:Q9SK82]	AT1G22400
AtRLP3	1.29659	0.0001	0.000555677	.	AT1G17250
AT4G11350	1.29826	5e-05	0.000292445	.	AT4G11350
HPT1	1.29889	5e-05	0.000292445	Homogentisate phytyltransferase 1, chloroplastic [Source:UniProtKB/Swiss-Prot;BAcc:Q8VWJ1]	AT2G18950
AT5G53420	1.3002	5e-05	0.000292445	.	AT5G53420
AT4G07820	1.30039	5e-05	0.000292445	.	AT4G07820
AT2G36080	1.30042	5e-05	0.000292445	B3 domain-containing protein At2g36080 [Source:UniProtKB/Swiss-Prot;BAcc:Q8GYJ2]	AT2G36080
PYE	1.30054	5e-05	0.000292445	Transcription factor bHLH47 [Source:UniProtKB/Swiss-Prot;BAcc:Q9SN74]	AT3G47640
AT2G29710	1.30331	5e-05	0.000292445	UDP-glycosyltransferase 71D2 [Source:UniProtKB/Swiss-Prot;BAcc:O82385]	AT2G29710
AT1G07135	1.30524	5e-05	0.000292445	.	AT1G07135
AK3	1.30546	5e-05	0.000292445	Aspartokinase 3, chloroplastic [Source:UniProtKB/Swiss-Prot;BAcc:Q9S702]	AT3G02020
PUB24	1.30951	5e-05	0.000292445	E3 ubiquitin-protein ligase PUB24 [Source:UniProtKB/Swiss-Prot;BAcc:Q9SF15]	AT3G11840
HO3	1.3097	0.0003	0.00150555	Heme oxygenase 3, chloroplastic [Source:UniProtKB/Swiss-Prot;BAcc:Q9C9L4]	AT1G69720
AT1G03470	1.30976	5e-05	0.000292445	Protein NETWORKED 3A [Source:UniProtKB/Swiss-Prot;BAcc:Q66GR8]	AT1G03470
CYP81D1	1.30979	5e-05	0.000292445	Cytochrome P450 81D11 [Source:UniProtKB/Swiss-Prot;BAcc:Q9LHA1]	AT3G28740
AT3G19200	1.31087	5e-05	0.000292445	.	AT3G19200
AT1G73550	1.31274	0.00095	0.00416494	.	AT1G73550
EXLA1	1.31299	0.0005	0.00236634	Expansin-like A1 [Source:UniProtKB/Swiss-Prot;BAcc:Q9LZT4]	AT3G45970
AT5G44820	1.31322	5e-05	0.000292445	.	AT5G44820
UCP5	1.31332	5e-05	0.000292445	Mitochondrial uncoupling protein 5 [Source:UniProtKB/Swiss-Prot;BAcc:Q9SJY5]	AT2G22500
ORA59	1.31774	5e-05	0.000292445	Ethylene-responsive transcription factor ERF094 [Source:UniProtKB/Swiss-Prot;BAcc:Q9LND1]	AT1G06160
AT4G38540	1.3195	5e-05	0.000292445	.	AT4G38540
AT1G54575	1.31955	5e-05	0.000292445	.	AT1G54575
AT3G28940	1.32175	5e-05	0.000292445	.	AT3G28940
AT5G05900	1.32597	5e-05	0.000292445	UDP-glycosyltransferase 76C3 [Source:UniProtKB/Swiss-Prot;BAcc:Q9FI96]	AT5G05900
CYP76C2	1.3284	5e-05	0.000292445	Cytochrome P450 76C2 [Source:UniProtKB/Swiss-Prot;BAcc:O64637]	AT2G45570
MLO9	1.32845	5e-05	0.000292445	MLO-like protein 9 [Source:UniProtKB/Swiss-Prot;BAcc:Q94KB4]	AT1G42560
NIT3	1.33042	5e-05	0.000292445	Nitrilase 3 [Source:UniProtKB/Swiss-Prot;BAcc:P46010]	AT3G44320
WRKY60	1.33169	5e-05	0.000292445	Probable WRKY transcription factor 60 [Source:UniProtKB/Swiss-Prot;BAcc:Q9SK33]	AT2G25000
AT5G40210	1.33558	5e-05	0.000292445	WAT1-related protein At5g40210 [Source:UniProtKB/Swiss-Prot;BAcc:Q945L4]	AT5G40210
AT4G27652	1.33946	5e-05	0.000292445	.	AT4G27652
AT1G65690	1.34548	5e-05	0.000292445	.	AT1G65690
AT5G67340	1.3461	5e-05	0.000292445	U-box domain-containing protein 2 [Source:UniProtKB/Swiss-Prot;BAcc:Q5XEZ8]	AT5G67340
ATMSRB6	1.34695	5e-05	0.000292445	Peptide methionine sulfoxide reductase B6 [Source:UniProtKB/Swiss-Prot;BAcc:Q8GWF4]	AT4G04840
ATHB18	1.3475	5e-05	0.000292445	Homeobox-leucine zipper protein ATHB-X [Source:UniProtKB/Swiss-Prot;BAcc:Q8GXM7]	AT1G70920
CYP71B37	1.34886	5e-05	0.000292445	Cytochrome P450 71B37 [Source:UniProtKB/Swiss-Prot;BAcc:Q9LIP3]	AT3G26330
AT3G06020	1.34913	5e-05	0.000292445	Protein FANTASTIC FOUR 4 [Source:UniProtKB/Swiss-Prot;BAcc:Q9SFG6]	AT3G06020
GDH2	1.35335	5e-05	0.000292445	Glutamate dehydrogenase 2 [Source:UniProtKB/Swiss-Prot;BAcc:Q38946]	AT5G07440
AT5G04330	1.3538	5e-05	0.000292445	Cytochrome P450 84A4 [Source:UniProtKB/Swiss-Prot;BAcc:F4JW83]	AT5G04330
AT4G08850	1.35453	5e-05	0.000292445	MDIS1-interacting receptor like kinase 2 [Source:UniProtKB/Swiss-Prot;BAcc:Q8VZG8]	AT4G08850
ATERF6	1.35455	5e-05	0.000292445	Ethylene-responsive transcription factor 6 [Source:UniProtKB/Swiss-Prot;BAcc:Q8VZ91]	AT4G17490
CAX7	1.3554	5e-05	0.000292445	Cation/calcium exchanger 1 [Source:UniProtKB/Swiss-Prot;BAcc:Q9FKP1]	AT5G17860
GATL2	1.35703	5e-05	0.000292445	Probable galacturonosyltransferase-like 2 [Source:UniProtKB/Swiss-Prot;BAcc:Q9S7G2]	AT3G50760
AT5G57480	1.35766	5e-05	0.000292445	AAA-ATPase At5g57480 [Source:UniProtKB/Swiss-Prot;BAcc:Q9FKM3]	AT5G57480
ATTRX5	1.35911	5e-05	0.000292445	Thioredoxin H5 [Source:UniProtKB/Swiss-Prot;BAcc:Q39241]	AT1G45145
AT1G66760	1.36211	5e-05	0.000292445	Protein DETOXIFICATION 9 [Source:UniProtKB/Swiss-Prot;BAcc:Q9C9M8]	AT1G66760
CYP79F2	1.36366	5e-05	0.000292445	Hexahomomethionine N-hydroxylase [Source:UniProtKB/Swiss-Prot;BAcc:Q9FUY7]	AT1G16400
AT2G47550	1.36562	5e-05	0.000292445	Probable pectinesterase/pectinesterase inhibitor 20 [Source:UniProtKB/Swiss-Prot;BAcc:O22256]	AT2G47550
CNI1	1.3675	5e-05	0.000292445	E3 ubiquitin-protein ligase ATL31 [Source:UniProtKB/Swiss-Prot;BAcc:Q8LGA5]	AT5G27420
MERI5B	1.3675	5e-05	0.000292445	Xyloglucan endotransglucosylase/hydrolase protein 24 [Source:UniProtKB/Swiss-Prot;BAcc:P24806]	AT4G30270
ENT3	1.37123	5e-05	0.000292445	Equilibrative nucleotide transporter 3 [Source:UniProtKB/Swiss-Prot;BAcc:Q9M0Y3]	AT4G05120
CPuORF49	1.37189	5e-05	0.000292445	.	AT4G36988
SAG101	1.37391	5e-05	0.000292445	Senescence-associated carboxylesterase 101 [Source:UniProtKB/Swiss-Prot;BAcc:Q4F883]	AT5G14930
AT1G65820	1.37564	5e-05	0.000292445	.	AT1G65820
AT1G09380	1.37605	0.0001	0.000555677	WAT1-related protein At1g09380 [Source:UniProtKB/Swiss-Prot;BAcc:Q8GXB4]	AT1G09380
CYP705A2	1.37626	0.00125	0.00530319	.	AT4G15350
AT5G54400	1.38094	5e-05	0.000292445	.	AT5G54400
AT2G29340	1.38148	5e-05	0.000292445	Tropinone reductase homolog At2g29340 [Source:UniProtKB/Swiss-Prot;BAcc:F4IKM1]	AT2G29340
DHS1	1.38183	5e-05	0.000292445	Phospho-2-dehydro-3-deoxyheptonate aldolase 1, chloroplastic [Source:UniProtKB/Swiss-Prot;BAcc:P29976]	AT4G39980
AT2G41380	1.38185	5e-05	0.000292445	.	AT2G41380
ATMYB37	1.3823	5e-05	0.000292445	Transcription factor RAX1 [Source:UniProtKB/Swiss-Prot;BAcc:Q9FG68]	AT5G23000
AT1G33610	1.38441	5e-05	0.000292445	.	AT1G33610
AT2G39420	1.38491	5e-05	0.000292445	.	AT2G39420
AT5G52390	1.38864	5e-05	0.000292445	.	AT5G52390
ZAT7	1.39034	5e-05	0.000292445	Zinc finger protein ZAT7 [Source:UniProtKB/Swiss-Prot;BAcc:Q42453]	AT3G46090
TAAC	1.39505	5e-05	0.000292445	Thylakoid ADP%2CATP carrier protein, chloroplastic [Source:UniProtKB/Swiss-Prot;BAcc:Q9M024]	AT5G01500
AT5G40590	1.3953	5e-05	0.000292445	.	AT5G40590
AT1G21120	1.3959	5e-05	0.000292445	Indole glucosinolate O-methyltransferase 2 [Source:UniProtKB/Swiss-Prot;BAcc:Q9LPU7]	AT1G21120
PNC2	1.39716	5e-05	0.000292445	Peroxisomal adenine nucleotide carrier 2 [Source:UniProtKB/Swiss-Prot;BAcc:Q8VZS0]	AT5G27520
AtGolS1	1.39778	5e-05	0.000292445	Galactinol synthase 1 [Source:UniProtKB/Swiss-Prot;BAcc:O22893]	AT2G47180
LRR XI-23	1.39879	5e-05	0.000292445	.	AT1G09970
AT3G57600	1.39881	5e-05	0.000292445	Dehydration-responsive element-binding protein 2F [Source:UniProtKB/Swiss-Prot;BAcc:Q9SVX5]	AT3G57600
GATL10	1.40235	5e-05	0.000292445	Probable galacturonosyltransferase-like 10 [Source:UniProtKB/Swiss-Prot;BAcc:Q9LHD2]	AT3G28340
PSK4	1.40322	5e-05	0.000292445	Phytosulfokines 3 [Source:UniProtKB/Swiss-Prot;BAcc:Q9M2Y0]	AT3G49780
AT5G44720	1.40511	5e-05	0.000292445	.	AT5G44720
anac016	1.40675	5e-05	0.000292445	NAC domain-containing protein 16 [Source:UniProtKB/Swiss-Prot;BAcc:A4FVP6]	AT1G34180
AT4G39580	1.40741	0.0003	0.00150555	F-box/kelch-repeat protein At4g39580 [Source:UniProtKB/Swiss-Prot;BAcc:Q9SVA0]	AT4G39580
SOBIR1	1.40841	5e-05	0.000292445	Leucine-rich repeat receptor-like serine/threonine/tyrosine-protein kinase SOBIR1 [Source:UniProtKB/Swiss-Prot;BAcc:Q9SKB2]	AT2G31880
AT4G40020	1.41201	0.0003	0.00150555	.	AT4G40020
AT1G20490	1.41235	5e-05	0.000292445	.	AT1G20490
AT5G10210	1.41465	5e-05	0.000292445	.	AT5G10210
AT2G43620	1.41579	5e-05	0.000292445	Endochitinase At2g43620 [Source:UniProtKB/Swiss-Prot;BAcc:O22841]	AT2G43620
AT5G22860	1.41587	5e-05	0.000292445	.	AT5G22860
AT5G16450	1.41707	5e-05	0.000292445	Putative 4-hydroxy-4-methyl-2-oxoglutarate aldolase 2 [Source:UniProtKB/Swiss-Prot;BAcc:Q9FFE0]	AT5G16450
CM3	1.4174	5e-05	0.000292445	Chorismate mutase 3, chloroplastic [Source:UniProtKB/Swiss-Prot;BAcc:Q9C544]	AT1G69370
UGT74B1	1.4174	5e-05	0.000292445	UDP-glycosyltransferase 74B1 [Source:UniProtKB/Swiss-Prot;BAcc:O48676]	AT1G24100
NSP1	1.41909	5e-05	0.000292445	Nitrile-specifier protein 1 [Source:UniProtKB/Swiss-Prot;BAcc:Q9SDM9]	AT3G16400
ATNAC6	1.41949	5e-05	0.000292445	NAC domain-containing protein 92 [Source:UniProtKB/Swiss-Prot;BAcc:Q9FKA0]	AT5G39610
AT5G22270	1.42024	5e-05	0.000292445	.	AT5G22270
AT5G18470	1.42194	5e-05	0.000292445	.	AT5G18470
GGH1	1.42279	5e-05	0.000292445	Gamma-glutamyl hydrolase 1 [Source:UniProtKB/Swiss-Prot;BAcc:Q9SYL6]	AT1G78660
FUM2	1.42313	5e-05	0.000292445	Fumarate hydratase 2, chloroplastic [Source:UniProtKB/Swiss-Prot;BAcc:Q9FI53]	AT5G50950
AT4G16260	1.42408	5e-05	0.000292445	Probable glucan endo-1%2C3-beta-glucosidase At4g16260 [Source:UniProtKB/Swiss-Prot;BAcc:Q8VZJ2]	AT4G16260
AT2G30720	1.4247	5e-05	0.000292445	.	AT2G30720
APS3	1.42475	5e-05	0.000292445	ATP-sulfurylase 3, chloroplastic [Source:UniProtKB/Swiss-Prot;BAcc:O23324]	AT4G14680
ERD13	1.42701	5e-05	0.000292445	Glutathione S-transferase F10 [Source:UniProtKB/Swiss-Prot;BAcc:P42761]	AT2G30870
AT1G47980	1.42782	0.00115	0.00492926	.	AT1G47980
CYP71B3	1.42934	5e-05	0.000292445	Cytochrome P450 71B3 [Source:UniProtKB/Swiss-Prot;BAcc:O65785]	AT3G26220
ATPER1	1.43196	0.00035	0.00173087	1-Cys peroxiredoxin PER1 [Source:UniProtKB/Swiss-Prot;BAcc:O04005]	AT1G48130
AT1G65845	1.43295	5e-05	0.000292445	.	AT1G65845
AT4G27870	1.43483	5e-05	0.000292445	Membrane protein of ER body-like protein [Source:UniProtKB/Swiss-Prot;BAcc:Q8LPT3]	AT4G27870
AT2G35290	1.43583	5e-05	0.000292445	.	AT2G35290
AT2G16660	1.43605	5e-05	0.000292445	.	AT2G16660
AT2G28120	1.43725	5e-05	0.000292445	.	AT2G28120
ATRBOHF	1.43759	5e-05	0.000292445	Respiratory burst oxidase homolog protein F [Source:UniProtKB/Swiss-Prot;BAcc:O48538]	AT1G64060
ESL1	1.43829	5e-05	0.000292445	Sugar transporter ERD6-like 3 [Source:UniProtKB/Swiss-Prot;BAcc:Q94KE0]	AT1G08920
IRT1	1.43904	5e-05	0.000292445	Fe(2+) transport protein 1 [Source:UniProtKB/Swiss-Prot;BAcc:Q38856]	AT4G19690
AT5G21105	1.43951	5e-05	0.000292445	.	AT5G21105
ATGSTF11	1.44008	5e-05	0.000292445	Glutathione S-transferase F11 [Source:UniProtKB/Swiss-Prot;BAcc:Q96324]	AT3G03190
AT1G15640	1.44009	0.0001	0.000555677	.	AT1G15640
AT4G36010	1.44223	5e-05	0.000292445	.	AT4G36010
AT1G67520	1.44731	5e-05	0.000292445	.	AT1G67520
AT2G28510	1.4523	5e-05	0.000292445	Dof zinc finger protein DOF2.1 [Source:UniProtKB/Swiss-Prot;BAcc:Q8LE43]	AT2G28510
ATBETAFRUCT4	1.45281	5e-05	0.000292445	Acid beta-fructofuranosidase 4, vacuolar [Source:UniProtKB/Swiss-Prot;BAcc:Q39041]	AT1G12240
AT4G23680	1.45302	5e-05	0.000292445	.	AT4G23680
GATA12	1.45403	5e-05	0.000292445	GATA transcription factor 12 [Source:UniProtKB/Swiss-Prot;BAcc:P69781]	AT5G25830
GGPS6	1.45444	0.00045	0.00215678	Geranylgeranyl pyrophosphate synthase 6, mitochondrial [Source:UniProtKB/Swiss-Prot;BAcc:O22043]	AT1G49530
AT2G33580	1.45552	5e-05	0.000292445	Protein LYK5 [Source:UniProtKB/Swiss-Prot;BAcc:O22808]	AT2G33580
AT4G36500	1.45698	5e-05	0.000292445	.	AT4G36500
PGIP1	1.45715	5e-05	0.000292445	Polygalacturonase inhibitor 1 [Source:UniProtKB/Swiss-Prot;BAcc:Q9M5J9]	AT5G06860
AT3G21352	1.45926	5e-05	0.000292445	.	AT3G21352
AT1G07400	1.46034	5e-05	0.000292445	17.8 kDa class I heat shock protein [Source:UniProtKB/Swiss-Prot;BAcc:Q9LNW0]	AT1G07400
AT1G05675	1.46263	5e-05	0.000292445	UDP-glycosyltransferase 74E1 [Source:UniProtKB/Swiss-Prot;BAcc:P0C7P7]	AT1G05675
PR4	1.46447	5e-05	0.000292445	Hevein-like preproprotein [Source:UniProtKB/Swiss-Prot;BAcc:P43082]	AT3G04720
AT1G50590	1.46525	5e-05	0.000292445	Pirin-like protein At1g50590 [Source:UniProtKB/Swiss-Prot;BAcc:Q9LPS9]	AT1G50590
PAD3	1.46535	5e-05	0.000292445	Bifunctional dihydrocamalexate synthase/camalexin synthase [Source:UniProtKB/Swiss-Prot;BAcc:Q9LW27]	AT3G26830
AT4G14020	1.4669	5e-05	0.000292445	.	AT4G14020
ATSOT16	1.46694	5e-05	0.000292445	Cytosolic sulfotransferase 16 [Source:UniProtKB/Swiss-Prot;BAcc:Q9C9D0]	AT1G74100
CBP60G	1.47001	5e-05	0.000292445	Calmodulin-binding protein 60 G [Source:UniProtKB/Swiss-Prot;BAcc:F4K2R6]	AT5G26920
AT1G63350	1.47233	5e-05	0.000292445	Putative disease resistance protein At1g63350 [Source:UniProtKB/Swiss-Prot;BAcc:Q9C8T9]	AT1G63350
CYP81F4	1.47277	5e-05	0.000292445	Cytochrome P450 81F4 [Source:UniProtKB/Swiss-Prot;BAcc:Q9SZU1]	AT4G37410
AT5G38000	1.47628	5e-05	0.000292445	.	AT5G38000
WRKY6	1.47634	5e-05	0.000292445	WRKY transcription factor 6 [Source:UniProtKB/Swiss-Prot;BAcc:Q9C519]	AT1G62300
SIP1	1.47642	5e-05	0.000292445	Probable aquaporin SIP1-2 [Source:UniProtKB/Swiss-Prot;BAcc:Q9FK43]	AT5G18290
AT5G42830	1.47662	5e-05	0.000292445	.	AT5G42830
CAD-5	1.47852	5e-05	0.000292445	Cinnamyl alcohol dehydrogenase 5 [Source:UniProtKB/Swiss-Prot;BAcc:O49482]	AT4G34230
ATERF-1	1.47882	5e-05	0.000292445	Ethylene-responsive transcription factor 1A [Source:UniProtKB/Swiss-Prot;BAcc:O80337]	AT4G17500
AT2G32020	1.47973	5e-05	0.000292445	.	AT2G32020
AT1G65510	1.48218	5e-05	0.000292445	.	AT1G65510
NAI1	1.48278	5e-05	0.000292445	Transcription factor NAI1 [Source:UniProtKB/Swiss-Prot;BAcc:Q8S3F1]	AT2G22770
EDF3	1.4836	5e-05	0.000292445	AP2/ERF and B3 domain-containing transcription factor ARF14 [Source:UniProtKB/Swiss-Prot;BAcc:Q9LS06]	AT3G25730
ATGSTU2	1.49234	5e-05	0.000292445	Glutathione S-transferase U2 [Source:UniProtKB/Swiss-Prot;BAcc:Q9ZW29]	AT2G29480
VHA-E3	1.49398	5e-05	0.000292445	V-type proton ATPase subunit E3 [Source:UniProtKB/Swiss-Prot;BAcc:P0CAN7]	AT1G64200
AT5G62680	1.4948	5e-05	0.000292445	Protein NRT1/ PTR FAMILY 2.11 [Source:UniProtKB/Swiss-Prot;BAcc:Q9LV10]	AT5G62680
AT5G59490	1.49638	5e-05	0.000292445	.	AT5G59490
AT2G18210	1.49651	5e-05	0.000292445	.	AT2G18210
PUB23	1.49772	5e-05	0.000292445	E3 ubiquitin-protein ligase PUB23 [Source:UniProtKB/Swiss-Prot;BAcc:Q84TG3]	AT2G35930
AT5G48540	1.49999	5e-05	0.000292445	Cysteine-rich repeat secretory protein 55 [Source:UniProtKB/Swiss-Prot;BAcc:Q9LV60]	AT5G48540
AT3G46280	1.50022	5e-05	0.000292445	.	AT3G46280
AERO1	1.50247	5e-05	0.000292445	Endoplasmic reticulum oxidoreductin-1 [Source:UniProtKB/Swiss-Prot;BAcc:Q9C7S7]	AT1G72280
TCP13	1.50498	5e-05	0.000292445	Transcription factor TCP13 [Source:UniProtKB/Swiss-Prot;BAcc:Q9S7W5]	AT3G02150
AT4G15270	1.5082	5e-05	0.000292445	.	AT4G15270
AT3G14060	1.50856	5e-05	0.000292445	.	AT3G14060
AT5PTASE11	1.51141	5e-05	0.000292445	Type IV inositol polyphosphate 5-phosphatase 11 [Source:UniProtKB/Swiss-Prot;BAcc:Q5EAF2]	AT1G47510
AT2G37580	1.51273	5e-05	0.000292445	RING-H2 finger protein ATL33 [Source:UniProtKB/Swiss-Prot;BAcc:O80927]	AT2G37580
AT1G51890	1.51428	5e-05	0.000292445	Probable LRR receptor-like protein kinase At1g51890 [Source:UniProtKB/Swiss-Prot;BAcc:C0LGG6]	AT1G51890
ATMES1	1.515	5e-05	0.000292445	Methylesterase 1 [Source:UniProtKB/Swiss-Prot;BAcc:Q8S8S9]	AT2G23620
ATRBOHD	1.51628	5e-05	0.000292445	Respiratory burst oxidase homolog protein D [Source:UniProtKB/Swiss-Prot;BAcc:Q9FIJ0]	AT5G47910
AT5G51390	1.51757	5e-05	0.000292445	.	AT5G51390
AT5G44585	1.51916	5e-05	0.000292445	.	AT5G44585
AT4G36430	1.52104	5e-05	0.000292445	Peroxidase 49 [Source:UniProtKB/Swiss-Prot;BAcc:O23237]	AT4G36430
AT1G67860	1.52521	5e-05	0.000292445	.	AT1G67860
AT5G39160	1.52559	5e-05	0.000292445	Germin-like protein subfamily 1 member 18 [Source:UniProtKB/Swiss-Prot;BAcc:P92999]	AT5G39160
ATAIB	1.5261	5e-05	0.000292445	Transcription factor ABA-INDUCIBLE bHLH-TYPE [Source:UniProtKB/Swiss-Prot;BAcc:Q9ZPY8]	AT2G46510
AT4G15630	1.52856	5e-05	0.000292445	CASP-like protein 1E1 [Source:UniProtKB/Swiss-Prot;BAcc:Q8L8Z1]	AT4G15630
FH8	1.5292	5e-05	0.000292445	Formin-like protein 8 [Source:UniProtKB/Swiss-Prot;BAcc:O04532]	AT1G70140
CYP75B1	1.53001	5e-05	0.000292445	Flavonoid 3'-monooxygenase [Source:UniProtKB/Swiss-Prot;BAcc:Q9SD85]	AT5G07990
IMD1	1.53076	5e-05	0.000292445	3-isopropylmalate dehydrogenase 3, chloroplastic [Source:UniProtKB/Swiss-Prot;BAcc:Q9FMT1]	AT5G14200
AT-RSH2	1.53464	5e-05	0.000292445	Probable GTP diphosphokinase RSH2, chloroplastic [Source:UniProtKB/Swiss-Prot;BAcc:Q9LVJ3]	AT3G14050
AT1G69890	1.53476	5e-05	0.000292445	.	AT1G69890
EXL4	1.53654	5e-05	0.000292445	Protein EXORDIUM-like 4 [Source:UniProtKB/Swiss-Prot;BAcc:Q9FY71]	AT5G09440
WAKL1	1.53684	5e-05	0.000292445	Wall-associated receptor kinase-like 1 [Source:UniProtKB/Swiss-Prot;BAcc:Q9S9M5]	AT1G16120
ATPMEPCRA	1.53936	5e-05	0.000292445	Pectinesterase/pectinesterase inhibitor 18 [Source:UniProtKB/Swiss-Prot;BAcc:Q1JPL7]	AT1G11580
GA2OX2	1.54014	5e-05	0.000292445	Gibberellin 2-beta-dioxygenase 2 [Source:UniProtKB/Swiss-Prot;BAcc:Q9XFR9]	AT1G30040
ATPCB	1.5423	5e-05	0.000292445	Peroxidase 34 [Source:UniProtKB/Swiss-Prot;BAcc:Q9SMU8]	AT3G49120
AT1G23120	1.54424	5e-05	0.000292445	.	AT1G23120
AT3G59080	1.54589	5e-05	0.000292445	.	AT3G59080
AT4G27560	1.54849	5e-05	0.000292445	UDP-glycosyltransferase 79B2 [Source:UniProtKB/Swiss-Prot;BAcc:Q9T080]	AT4G27560
TSB1	1.5509	5e-05	0.000292445	Tryptophan synthase beta chain 1, chloroplastic [Source:UniProtKB/Swiss-Prot;BAcc:P14671]	AT5G54810
AT2G23680	1.55311	5e-05	0.000292445	Cold-regulated 413 plasma membrane protein 3 [Source:UniProtKB/Swiss-Prot;BAcc:O64834]	AT2G23680
AT4G31110	1.55356	5e-05	0.000292445	Wall-associated receptor kinase-like 18 [Source:UniProtKB/Swiss-Prot;BAcc:Q0WNY5]	AT4G31110
AT2G38870	1.55598	5e-05	0.000292445	.	AT2G38870
BTS	1.5572	5e-05	0.000292445	.	AT3G18290
AT1G72060	1.55867	5e-05	0.000292445	.	AT1G72060
AT1G35210	1.5592	5e-05	0.000292445	.	AT1G35210
MLO12	1.56064	5e-05	0.000292445	MLO-like protein 12 [Source:UniProtKB/Swiss-Prot;BAcc:O80961]	AT2G39200
STZ	1.56196	5e-05	0.000292445	Zinc finger protein ZAT10 [Source:UniProtKB/Swiss-Prot;BAcc:Q96289]	AT1G27730
AT1G64980	1.56263	5e-05	0.000292445	Protein CDI [Source:UniProtKB/Swiss-Prot;BAcc:Q9XIP8]	AT1G64980
AT4G37520	1.56274	5e-05	0.000292445	Peroxidase 50 [Source:UniProtKB/Swiss-Prot;BAcc:Q43731]	AT4G37520
SUC1	1.5629	5e-05	0.000292445	Sucrose transport protein SUC1 [Source:UniProtKB/Swiss-Prot;BAcc:Q39232]	AT1G71880
AT2G46150	1.56319	5e-05	0.000292445	.	AT2G46150
AT1G25422	1.56694	0.0001	0.000555677	.	AT1G25422
AT1G30730	1.56962	5e-05	0.000292445	.	AT1G30730
AT2G37430	1.56976	5e-05	0.000292445	Zinc finger protein ZAT11 [Source:UniProtKB/Swiss-Prot;BAcc:Q9SLD4]	AT2G37430
AT5G65300	1.57011	5e-05	0.000292445	.	AT5G65300
AT2G27535	1.57193	0.0008	0.00358057	.	AT2G27535
EFR	1.57297	5e-05	0.000292445	LRR receptor-like serine/threonine-protein kinase EFR [Source:UniProtKB/Swiss-Prot;BAcc:C0LGT6]	AT5G20480
AT1G75290	1.57314	5e-05	0.000292445	.	AT1G75290
SULTR4	1.57411	5e-05	0.000292445	Sulfate transporter 4.1, chloroplastic [Source:UniProtKB/Swiss-Prot;BAcc:Q9FY46]	AT5G13550
AT1G76600	1.57488	5e-05	0.000292445	.	AT1G76600
AT3G51670	1.57553	5e-05	0.000292445	Patellin-6 [Source:UniProtKB/Swiss-Prot;BAcc:Q9SCU1]	AT3G51670
AT1G69570	1.57856	5e-05	0.000292445	Cyclic dof factor 5 [Source:UniProtKB/Swiss-Prot;BAcc:Q9SEZ3]	AT1G69570
PAL1	1.57866	5e-05	0.000292445	Phenylalanine ammonia-lyase 1 [Source:UniProtKB/Swiss-Prot;BAcc:P35510]	AT2G37040
AtPEPR2	1.58146	5e-05	0.000292445	Leucine-rich repeat receptor-like protein kinase PEPR2 [Source:UniProtKB/Swiss-Prot;BAcc:Q9FZ59]	AT1G17750
DIC2	1.58204	5e-05	0.000292445	Mitochondrial uncoupling protein 4 [Source:UniProtKB/Swiss-Prot;BAcc:Q9SB52]	AT4G24570
PDLP1	1.58358	5e-05	0.000292445	Cysteine-rich repeat secretory protein 56 [Source:UniProtKB/Swiss-Prot;BAcc:Q8GXV7]	AT5G43980
ATGSTU8	1.58425	5e-05	0.000292445	Glutathione S-transferase U8 [Source:UniProtKB/Swiss-Prot;BAcc:Q9SR36]	AT3G09270
AT1G62760	1.58465	5e-05	0.000292445	.	AT1G62760
WRKY51	1.58636	5e-05	0.000292445	Probable WRKY transcription factor 51 [Source:UniProtKB/Swiss-Prot;BAcc:Q93WU9]	AT5G64810
ATPUP10	1.58754	5e-05	0.000292445	Probable purine permease 10 [Source:UniProtKB/Swiss-Prot;BAcc:O49725]	AT4G18210
AT3G09405	1.58839	0.00235	0.00919055	Pectin acetylesterase 4 [Source:UniProtKB/Swiss-Prot;BAcc:Q9SR23]	AT3G09405
AT5G44050	1.58853	5e-05	0.000292445	Protein DETOXIFICATION 28 [Source:UniProtKB/Swiss-Prot;BAcc:Q9FNC1]	AT5G44050
AT3G48450	1.59253	5e-05	0.000292445	.	AT3G48450
AT5G13210	1.59355	5e-05	0.000292445	.	AT5G13210
CRK11	1.59521	5e-05	0.000292445	Cysteine-rich receptor-like protein kinase 11 [Source:UniProtKB/Swiss-Prot;BAcc:Q9ZP16]	AT4G23190
ATPCA	1.59536	5e-05	0.000292445	Peroxidase 33 [Source:UniProtKB/Swiss-Prot;BAcc:P24101]	AT3G49110
AT5G41120	1.5954	5e-05	0.000292445	.	AT5G41120
AT1G70810	1.59612	5e-05	0.000292445	Protein C2-DOMAIN ABA-RELATED 7 [Source:UniProtKB/Swiss-Prot;BAcc:Q9SSL1]	AT1G70810
MVP1	1.59654	5e-05	0.000292445	Inactive GDSL esterase/lipase-like protein 25 [Source:UniProtKB/Swiss-Prot;BAcc:Q7XA74]	AT1G54030
AT1G24575	1.59894	5e-05	0.000292445	.	AT1G24575
SOT17	1.60171	5e-05	0.000292445	Cytosolic sulfotransferase 17 [Source:UniProtKB/Swiss-Prot;BAcc:Q9FZ80]	AT1G18590
AT5G64870	1.60173	5e-05	0.000292445	Flotillin-like protein 3 [Source:UniProtKB/Swiss-Prot;BAcc:Q9LV90]	AT5G64870
AT3G08990	1.60511	5e-05	0.000292445	Protein yippee-like At3g08990 [Source:UniProtKB/Swiss-Prot;BAcc:Q9SR97]	AT3G08990
EXO70H8	1.60774	5e-05	0.000292445	.	AT2G28650
AT1G14130	1.60906	5e-05	0.000292445	.	AT1G14130
AT3G55646	1.61299	5e-05	0.000292445	.	AT3G55646
AT1G25400	1.61355	5e-05	0.000292445	.	AT1G25400
ARK3	1.617	5e-05	0.000292445	Receptor-like serine/threonine-protein kinase SD1-8 [Source:UniProtKB/Swiss-Prot;BAcc:O81905]	AT4G21380
AT1G72140	1.61707	5e-05	0.000292445	Protein NRT1/ PTR FAMILY 5.12 [Source:UniProtKB/Swiss-Prot;BAcc:Q9C7U1]	AT1G72140
AT1G74450	1.6183	5e-05	0.000292445	.	AT1G74450
CRK15	1.61906	0.00105	0.00454658	Cysteine-rich receptor-like protein kinase 15 [Source:UniProtKB/Swiss-Prot;BAcc:Q8W4G6]	AT4G23230
PMZ	1.61997	5e-05	0.000292445	Zinc finger AN1 domain-containing stress-associated protein 12 [Source:UniProtKB/Swiss-Prot;BAcc:Q67YE6]	AT3G28210
GRP3S	1.61997	5e-05	0.000292445	Glycine-rich protein 3 short isoform [Source:UniProtKB/Swiss-Prot;BAcc:Q9ZSJ6]	AT2G05380
AT5G44575	1.62133	5e-05	0.000292445	.	AT5G44575
AT5G22250	1.62176	5e-05	0.000292445	Probable CCR4-associated factor 1 homolog 11 [Source:UniProtKB/Swiss-Prot;BAcc:Q9FMS6]	AT5G22250
AT1G21100	1.62246	5e-05	0.000292445	Indole glucosinolate O-methyltransferase 1 [Source:UniProtKB/Swiss-Prot;BAcc:Q9LPU5]	AT1G21100
AT3G22160	1.62313	5e-05	0.000292445	VQ motif-containing protein 22 [Source:UniProtKB/Swiss-Prot;BAcc:Q9LIE6]	AT3G22160
AT1G14780	1.62467	5e-05	0.000292445	MACPF domain-containing protein At1g14780 [Source:UniProtKB/Swiss-Prot;BAcc:Q8L612]	AT1G14780
ACS7	1.62529	5e-05	0.000292445	1-aminocyclopropane-1-carboxylate synthase 7 [Source:UniProtKB/Swiss-Prot;BAcc:Q9STR4]	AT4G26200
CYP707A4	1.62837	5e-05	0.000292445	Abscisic acid 8'-hydroxylase 4 [Source:UniProtKB/Swiss-Prot;BAcc:Q9LJK2]	AT3G19270
AT4G13860	1.62937	5e-05	0.000292445	.	AT4G13860
AT5G53990	1.62992	5e-05	0.000292445	UDP-glycosyltransferase 79B9 [Source:UniProtKB/Swiss-Prot;BAcc:Q9FN28]	AT5G53990
AT1G58420	1.63272	0.0001	0.000555677	.	AT1G58420
AT2G30550	1.64052	5e-05	0.000292445	Phospholipase A1-Igamma2, chloroplastic [Source:UniProtKB/Swiss-Prot;BAcc:Q3EBR6]	AT2G30550
ERF2	1.64116	5e-05	0.000292445	Ethylene-responsive transcription factor 2 [Source:UniProtKB/Swiss-Prot;BAcc:O80338]	AT5G47220
BCAT-2	1.64211	5e-05	0.000292445	Branched-chain-amino-acid aminotransferase 2, chloroplastic [Source:UniProtKB/Swiss-Prot;BAcc:Q9M439]	AT1G10070
AT1G08940	1.64554	5e-05	0.000292445	Phosphoglycerate mutase-like protein AT74H [Source:UniProtKB/Swiss-Prot;BAcc:O04035]	AT1G08940
MSRB5	1.6458	5e-05	0.000292445	Peptide methionine sulfoxide reductase B5 [Source:UniProtKB/Swiss-Prot;BAcc:Q9ZS91]	AT4G04830
AT2G26440	1.64592	5e-05	0.000292445	Probable pectinesterase/pectinesterase inhibitor 12 [Source:UniProtKB/Swiss-Prot;BAcc:O48711]	AT2G26440
APK	1.64699	5e-05	0.000292445	Adenylyl-sulfate kinase 1, chloroplastic [Source:UniProtKB/Swiss-Prot;BAcc:Q43295]	AT2G14750
AT3G56200	1.64717	5e-05	0.000292445	.	AT3G56200
PROPEP1	1.64903	5e-05	0.000292445	Elicitor peptide 1 [Source:UniProtKB/Swiss-Prot;BAcc:Q9LV87]	AT5G64900
AT1G05575	1.6522	5e-05	0.000292445	.	AT1G05575
AT2G45930	1.65526	5e-05	0.000292445	.	AT2G45930
AT5G19240	1.65679	5e-05	0.000292445	Uncharacterized GPI-anchored protein At5g19240 [Source:UniProtKB/Swiss-Prot;BAcc:Q84VZ5]	AT5G19240
AT3G61930	1.65693	5e-05	0.000292445	.	AT3G61930
TGG2	1.65741	5e-05	0.000292445	Myrosinase 2 [Source:UniProtKB/Swiss-Prot;BAcc:Q9C5C2]	AT5G25980
ASB1	1.65826	5e-05	0.000292445	Anthranilate synthase beta subunit 1, chloroplastic [Source:UniProtKB/Swiss-Prot;BAcc:Q42565]	AT1G25220
AT5G50335	1.65911	5e-05	0.000292445	.	AT5G50335
RAP2.9	1.66016	5e-05	0.000292445	Ethylene-responsive transcription factor RAP2-9 [Source:UniProtKB/Swiss-Prot;BAcc:Q8W3M3]	AT4G06746
SSL5	1.66026	5e-05	0.000292445	Protein STRICTOSIDINE SYNTHASE-LIKE 5 [Source:UniProtKB/Swiss-Prot;BAcc:Q9CAZ7]	AT3G51430
ATAF2	1.66083	5e-05	0.000292445	Protein ATAF2 [Source:UniProtKB/Swiss-Prot;BAcc:Q9C598]	AT5G08790
AT4G39830	1.66096	5e-05	0.000292445	.	AT4G39830
AT2G48090	1.6616	5e-05	0.000292445	.	AT2G48090
ANNAT2	1.66194	5e-05	0.000292445	Annexin D2 [Source:UniProtKB/Swiss-Prot;BAcc:Q9XEE2]	AT5G65020
AT1G01570	1.66195	5e-05	0.000292445	.	AT1G01570
WOX5	1.66252	5e-05	0.000292445	WUSCHEL-related homeobox 5 [Source:UniProtKB/Swiss-Prot;BAcc:Q8H1D2]	AT3G11260
AT5G38820	1.66714	5e-05	0.000292445	.	AT5G38820
AT5G53750	1.66732	5e-05	0.000292445	.	AT5G53750
AT1G71520	1.67034	0.0001	0.000555677	Ethylene-responsive transcription factor ERF020 [Source:UniProtKB/Swiss-Prot;BAcc:Q9C9I8]	AT1G71520
AT5G17650	1.67129	5e-05	0.000292445	.	AT5G17650
WRKY45	1.67296	5e-05	0.000292445	Probable WRKY transcription factor 45 [Source:UniProtKB/Swiss-Prot;BAcc:Q9S763]	AT3G01970
AT4G19460	1.67447	5e-05	0.000292445	.	AT4G19460
AT1G26930	1.67569	5e-05	0.000292445	F-box/kelch-repeat protein At1g26930 [Source:UniProtKB/Swiss-Prot;BAcc:Q84M94]	AT1G26930
RLP1	1.68147	5e-05	0.000292445	.	AT1G07390
AT4G32480	1.68663	5e-05	0.000292445	.	AT4G32480
AT1G33590	1.68704	5e-05	0.000292445	.	AT1G33590
BCAT4	1.6873	5e-05	0.000292445	Methionine aminotransferase BCAT4 [Source:UniProtKB/Swiss-Prot;BAcc:Q9LE06]	AT3G19710
AT5G24600	1.68882	5e-05	0.000292445	.	AT5G24600
AT3G55110	1.69116	5e-05	0.000292445	ABC transporter G family member 18 [Source:UniProtKB/Swiss-Prot;BAcc:Q9M2V5]	AT3G55110
UGT73B4	1.69164	5e-05	0.000292445	UDP-glycosyltransferase 73B4 [Source:UniProtKB/Swiss-Prot;BAcc:Q7Y232]	AT2G15490
AT1G54000	1.69203	5e-05	0.000292445	GDSL esterase/lipase 22 [Source:UniProtKB/Swiss-Prot;BAcc:Q1H583]	AT1G54000
BGLU1	1.693	5e-05	0.000292445	Beta-glucosidase 1 [Source:UniProtKB/Swiss-Prot;BAcc:Q3ECW8]	AT1G45191
DVL18	1.69366	5e-05	0.000292445	.	AT5G59510
GH3.3	1.6955	5e-05	0.000292445	Indole-3-acetic acid-amido synthetase GH3.3 [Source:UniProtKB/Swiss-Prot;BAcc:O22190]	AT2G23170
AT1G07750	1.69655	5e-05	0.000292445	.	AT1G07750
AT1G67865	1.69981	5e-05	0.000292445	.	AT1G67865
AT3G46110	1.70064	5e-05	0.000292445	.	AT3G46110
WRKY33	1.70329	5e-05	0.000292445	Probable WRKY transcription factor 33 [Source:UniProtKB/Swiss-Prot;BAcc:Q8S8P5]	AT2G38470
AT2G18193	1.70489	5e-05	0.000292445	AAA-ATPase At2g18193 [Source:UniProtKB/Swiss-Prot;BAcc:Q8GW96]	AT2G18193
AT1G76070	1.70693	5e-05	0.000292445	Uncharacterized protein At1g76070 [Source:UniProtKB/Swiss-Prot;BAcc:Q9SGS5]	AT1G76070
AT5G41300	1.70805	5e-05	0.000292445	Cysteine-rich repeat secretory protein 59 [Source:UniProtKB/Swiss-Prot;BAcc:Q9FHD3]	AT5G41300
AT4G20830	1.70987	5e-05	0.000292445	Reticuline oxidase-like protein [Source:UniProtKB/Swiss-Prot;BAcc:Q9SVG4]	AT4G20830
AT1G75490	1.71039	5e-05	0.000292445	Dehydration-responsive element-binding protein 2D [Source:UniProtKB/Swiss-Prot;BAcc:Q9LQZ2]	AT1G75490
CRK14	1.71239	5e-05	0.000292445	Cysteine-rich receptor-like protein kinase 14 [Source:UniProtKB/Swiss-Prot;BAcc:Q8H199]	AT4G23220
AT3G19660	1.71445	5e-05	0.000292445	.	AT3G19660
ADT4	1.71492	5e-05	0.000292445	Arogenate dehydratase 4, chloroplastic [Source:UniProtKB/Swiss-Prot;BAcc:O22241]	AT3G44720
CYP708A3	1.71581	5e-05	0.000292445	.	AT1G78490
AT3G19010	1.71682	5e-05	0.000292445	.	AT3G19010
WAKL2	1.71812	5e-05	0.000292445	Wall-associated receptor kinase-like 2 [Source:UniProtKB/Swiss-Prot;BAcc:Q7X8C5]	AT1G16130
AT3G28270	1.72316	5e-05	0.000292445	UPF0496 protein At3g28270 [Source:UniProtKB/Swiss-Prot;BAcc:Q9LHD9]	AT3G28270
AT3G11580	1.7239	5e-05	0.000292445	B3 domain-containing protein At3g11580 [Source:UniProtKB/Swiss-Prot;BAcc:Q8RYD3]	AT3G11580
GDG1	1.72944	5e-05	0.000292445	4-substituted benzoates-glutamate ligase GH3.12 [Source:UniProtKB/Swiss-Prot;BAcc:Q9LYU4]	AT5G13320
AT3G47380	1.73074	5e-05	0.000292445	.	AT3G47380
ATOPT3	1.73172	5e-05	0.000292445	.	AT4G16370
AT1G24320	1.73349	5e-05	0.000292445	Alpha-glucosidase 2 [Source:UniProtKB/Swiss-Prot;BAcc:Q84M89]	AT1G24320
CYP702A5	1.73543	5e-05	0.000292445	.	AT4G15393
AT1G17830	1.73577	5e-05	0.000292445	.	AT1G17830
CYP94B1	1.73806	5e-05	0.000292445	Cytochrome P450 94B1 [Source:UniProtKB/Swiss-Prot;BAcc:Q9FMV7]	AT5G63450
NLM6	1.7383	0.0001	0.000555677	Probable aquaporin NIP7-1 [Source:UniProtKB/Swiss-Prot;BAcc:Q8LAI1]	AT3G06100
AT5G67050	1.73921	5e-05	0.000292445	.	AT5G67050
AT5G10695	1.74626	5e-05	0.000292445	.	AT5G10695
AT2G04100	1.75079	5e-05	0.000292445	Protein DETOXIFICATION 6 [Source:UniProtKB/Swiss-Prot;BAcc:Q8RWF5]	AT2G04100
GLP2A	1.75269	5e-05	0.000292445	Germin-like protein subfamily 1 member 20 [Source:UniProtKB/Swiss-Prot;BAcc:P92996]	AT5G39190
AT5G40460	1.75287	5e-05	0.000292445	.	AT5G40460
AT1G74360	1.75566	5e-05	0.000292445	Probable LRR receptor-like serine/threonine-protein kinase At1g74360 [Source:UniProtKB/Swiss-Prot;BAcc:C0LGJ1]	AT1G74360
GCL1	1.75699	5e-05	0.000292445	LanC-like protein GCL1 [Source:UniProtKB/Swiss-Prot;BAcc:Q9FJN7]	AT5G65280
AT1G72920	1.7578	5e-05	0.000292445	.	AT1G72920
TIFY6B	1.75944	5e-05	0.000292445	Protein TIFY 6B [Source:UniProtKB/Swiss-Prot;BAcc:Q9LVI4]	AT3G17860
CYP81D8	1.75974	5e-05	0.000292445	.	AT4G37370
AT3G16450	1.76269	5e-05	0.000292445	Jacalin-related lectin 33 [Source:UniProtKB/Swiss-Prot;BAcc:O04311]	AT3G16450
AT3G19550	1.76275	5e-05	0.000292445	.	AT3G19550
LOX1	1.76908	5e-05	0.000292445	Linoleate 9S-lipoxygenase 1 [Source:UniProtKB/Swiss-Prot;BAcc:Q06327]	AT1G55020
AT5G57010	1.76929	5e-05	0.000292445	IQ domain-containing protein IQM5 [Source:UniProtKB/Swiss-Prot;BAcc:Q058N0]	AT5G57010
TBL37	1.77258	5e-05	0.000292445	Protein trichome birefringence-like 37 [Source:UniProtKB/Swiss-Prot;BAcc:O22960]	AT2G34070
AT2G43550	1.77567	5e-05	0.000292445	Defensin-like protein 197 [Source:UniProtKB/Swiss-Prot;BAcc:O22869]	AT2G43550
NHL3	1.77671	5e-05	0.000292445	NDR1/HIN1-Like protein 3 [Source:UniProtKB/Swiss-Prot;BAcc:Q9FNH6]	AT5G06320
AT1G13520	1.77725	5e-05	0.000292445	.	AT1G13520
ORG1	1.77893	5e-05	0.000292445	Probable plastid-lipid-associated protein 14, chloroplastic [Source:UniProtKB/Swiss-Prot;BAcc:Q9LV04]	AT5G53450
PGDH	1.78082	5e-05	0.000292445	D-3-phosphoglycerate dehydrogenase 2, chloroplastic [Source:UniProtKB/Swiss-Prot;BAcc:O04130]	AT1G17745
AT2G42760	1.78164	5e-05	0.000292445	.	AT2G42760
AT1G13340	1.78225	5e-05	0.000292445	.	AT1G13340
AT2G28420	1.78492	5e-05	0.000292445	.	AT2G28420
AT3G04640	1.78495	5e-05	0.000292445	.	AT3G04640
CAX3	1.78706	5e-05	0.000292445	Vacuolar cation/proton exchanger 3 [Source:UniProtKB/Swiss-Prot;BAcc:Q93Z81]	AT3G51860
AT1G66480	1.78893	5e-05	0.000292445	Uncharacterized protein At1g66480 [Source:UniProtKB/Swiss-Prot;BAcc:Q6NLC8]	AT1G66480
AT4G15670	1.79154	5e-05	0.000292445	Monothiol glutaredoxin-S7 [Source:UniProtKB/Swiss-Prot;BAcc:Q6NLU2]	AT4G15670
ATHLECRK	1.79174	5e-05	0.000292445	L-type lectin-domain containing receptor kinase V.5 [Source:UniProtKB/Swiss-Prot;BAcc:Q96285]	AT3G59700
YLS5	1.79512	5e-05	0.000292445	DJ-1 protein homolog E [Source:UniProtKB/Swiss-Prot;BAcc:Q9ZV19]	AT2G38860
CHI	1.79547	5e-05	0.000292445	Endochitinase CHI [Source:UniProtKB/Swiss-Prot;BAcc:O24603]	AT2G43570
JMT	1.79613	5e-05	0.000292445	Jasmonate O-methyltransferase [Source:UniProtKB/Swiss-Prot;BAcc:Q9AR07]	AT1G19640
AT3G10815	1.79842	5e-05	0.000292445	.	AT3G10815
AT5G38100	1.80297	5e-05	0.000292445	Probable S-adenosylmethionine-dependent methyltransferase At5g38100 [Source:UniProtKB/Swiss-Prot;BAcc:Q9LS10]	AT5G38100
LOX6	1.80479	5e-05	0.000292445	Lipoxygenase 6, chloroplastic [Source:UniProtKB/Swiss-Prot;BAcc:Q9CAG3]	AT1G67560
ATGSTU10	1.81258	5e-05	0.000292445	Glutathione S-transferase U10 [Source:UniProtKB/Swiss-Prot;BAcc:Q9CA57]	AT1G74590
CYP702A6	1.81304	5e-05	0.000292445	.	AT4G15396
AT4G15233	1.81327	5e-05	0.000292445	ABC transporter G family member 42 [Source:UniProtKB/Swiss-Prot;BAcc:Q7PC82]	AT4G15233
AKN2	1.81359	5e-05	0.000292445	Adenylyl-sulfate kinase 2, chloroplastic [Source:UniProtKB/Swiss-Prot;BAcc:O49196]	AT4G39940
ATNIT1	1.8142	5e-05	0.000292445	Nitrilase 1 [Source:UniProtKB/Swiss-Prot;BAcc:P32961]	AT3G44310
AT5G38320	1.81554	5e-05	0.000292445	.	AT5G38320
AT5G52050	1.81761	5e-05	0.000292445	Protein DETOXIFICATION 50 [Source:UniProtKB/Swiss-Prot;BAcc:Q9FJ87]	AT5G52050
AT2G39518	1.81931	5e-05	0.000292445	CASP-like protein 4D2 [Source:UniProtKB/Swiss-Prot;BAcc:Q56X75]	AT2G39518
Prx37	1.82572	5e-05	0.000292445	Peroxidase 37 [Source:UniProtKB/Swiss-Prot;BAcc:Q9LDN9]	AT4G08770
AT4G19430	1.82744	5e-05	0.000292445	.	AT4G19430
AT1G26730	1.83035	5e-05	0.000292445	Phosphate transporter PHO1 homolog 7 [Source:UniProtKB/Swiss-Prot;BAcc:Q6R8G3]	AT1G26730
AT3G23570	1.83083	5e-05	0.000292445	.	AT3G23570
AT2G41730	1.83188	5e-05	0.000292445	.	AT2G41730
AT5G05250	1.83409	5e-05	0.000292445	.	AT5G05250
AT2G36770	1.83664	5e-05	0.000292445	UDP-glycosyltransferase 73C4 [Source:UniProtKB/Swiss-Prot;BAcc:Q9ZQ97]	AT2G36770
ATXTH18	1.83836	5e-05	0.000292445	Probable xyloglucan endotransglucosylase/hydrolase protein 18 [Source:UniProtKB/Swiss-Prot;BAcc:Q9M0D2]	AT4G30280
CRK36	1.83852	5e-05	0.000292445	Cysteine-rich receptor-like protein kinase 36 [Source:UniProtKB/Swiss-Prot;BAcc:Q9XEC6]	AT4G04490
AT1G30760	1.84213	5e-05	0.000292445	.	AT1G30760
RAP2.6	1.84748	5e-05	0.000292445	Ethylene-responsive transcription factor RAP2-6 [Source:UniProtKB/Swiss-Prot;BAcc:Q7G1L2]	AT1G43160
AT5G47980	1.848	5e-05	0.000292445	BAHD acyltransferase At5g47980 [Source:UniProtKB/Swiss-Prot;BAcc:Q9FI40]	AT5G47980
AT4G35110	1.85252	5e-05	0.000292445	.	AT4G35110
AtVEX1	1.85308	0.00015	0.000804107	Bidirectional sugar transporter SWEET5 [Source:UniProtKB/Swiss-Prot;BAcc:Q9FM10]	AT5G62850
PMSR2	1.85671	5e-05	0.000292445	Peptide methionine sulfoxide reductase A2 [Source:UniProtKB/Swiss-Prot;BAcc:Q9LY15]	AT5G07460
EDA39	1.85821	5e-05	0.000292445	IQ domain-containing protein IQM1 [Source:UniProtKB/Swiss-Prot;BAcc:O82645]	AT4G33050
ATMES9	1.86223	5e-05	0.000292445	Methylesterase 9 [Source:UniProtKB/Swiss-Prot;BAcc:O23171]	AT4G37150
GMI1	1.86355	5e-05	0.000292445	.	AT5G24280
PEN1	1.86484	5e-05	0.000292445	Arabidiol synthase [Source:UniProtKB/Swiss-Prot;BAcc:Q9FR95]	AT4G15340
AT5G23510	1.87039	5e-05	0.000292445	.	AT5G23510
AT4G10500	1.87266	5e-05	0.000292445	Protein DMR6-LIKE OXYGENASE 1 [Source:UniProtKB/Swiss-Prot;BAcc:Q9ZSA8]	AT4G10500
AT5G61520	1.87613	5e-05	0.000292445	Sugar transport protein 3 [Source:UniProtKB/Swiss-Prot;BAcc:Q8L7R8]	AT5G61520
AT5G24290	1.8772	5e-05	0.000292445	Membrane protein of ER body 2 [Source:UniProtKB/Swiss-Prot;BAcc:F4KFS7]	AT5G24290
SUC5	1.87751	5e-05	0.000292445	Sucrose transport protein SUC5 [Source:UniProtKB/Swiss-Prot;BAcc:Q9C8X2]	AT1G71890
AT3G60540	1.88111	5e-05	0.000292445	.	AT3G60540
ATNRAMP4	1.88503	5e-05	0.000292445	Metal transporter Nramp4 [Source:UniProtKB/Swiss-Prot;BAcc:Q9FN18]	AT5G67330
FMO GS-OX1	1.88844	5e-05	0.000292445	Flavin-containing monooxygenase FMO GS-OX1 [Source:UniProtKB/Swiss-Prot;BAcc:Q9SS04]	AT1G65860
AT3G59340	1.88939	5e-05	0.000292445	.	AT3G59340
AT3G57450	1.88961	5e-05	0.000292445	.	AT3G57450
AAP7	1.89177	5e-05	0.000292445	Probable amino acid permease 7 [Source:UniProtKB/Swiss-Prot;BAcc:Q9FF99]	AT5G23810
AT3G22060	1.89208	5e-05	0.000292445	Cysteine-rich repeat secretory protein 38 [Source:UniProtKB/Swiss-Prot;BAcc:Q9LRJ9]	AT3G22060
PRN	1.89348	5e-05	0.000292445	Pirin-1 [Source:UniProtKB/Swiss-Prot;BAcc:Q9LX49]	AT3G59220
ATPLT5	1.89593	5e-05	0.000292445	Polyol transporter 5 [Source:UniProtKB/Swiss-Prot;BAcc:Q8VZ80]	AT3G18830
AT2G39210	1.89829	5e-05	0.000292445	.	AT2G39210
RD22BP1	1.90104	5e-05	0.000292445	Transcription factor MYC2 [Source:UniProtKB/Swiss-Prot;BAcc:Q39204]	AT1G32640
BGLU21	1.90121	5e-05	0.000292445	Beta-glucosidase 21 [Source:UniProtKB/Swiss-Prot;BAcc:Q9C525]	AT1G66270
AT5G02940	1.90235	5e-05	0.000292445	Putative ion channel POLLUX-like 1 [Source:UniProtKB/Swiss-Prot;BAcc:Q8VZM7]	AT5G02940
EDS5	1.90477	0.00015	0.000804107	Protein DETOXIFICATION 47, chloroplastic [Source:UniProtKB/Swiss-Prot;BAcc:Q945F0]	AT4G39030
AT3G29250	1.90999	5e-05	0.000292445	Short-chain dehydrogenase reductase 4 [Source:UniProtKB/Swiss-Prot;BAcc:F4J2Z7]	AT3G29250
AT5G25930	1.91613	5e-05	0.000292445	.	AT5G25930
AT1G73810	1.91617	5e-05	0.000292445	.	AT1G73810
AT1G68600	1.91886	5e-05	0.000292445	Aluminum-activated malate transporter 5 [Source:UniProtKB/Swiss-Prot;BAcc:Q93Z29]	AT1G68600
ATMYB14	1.92187	5e-05	0.000292445	.	AT2G31180
TIFY10B	1.92442	5e-05	0.000292445	Protein TIFY 10B [Source:UniProtKB/Swiss-Prot;BAcc:Q9S7M2]	AT1G74950
TSB2	1.92579	5e-05	0.000292445	Tryptophan synthase beta chain 2, chloroplastic [Source:UniProtKB/Swiss-Prot;BAcc:P25269]	AT4G27070
AT5G49690	1.92794	5e-05	0.000292445	UDP-glycosyltransferase 91C1 [Source:UniProtKB/Swiss-Prot;BAcc:Q9LTA3]	AT5G49690
AtCXE17	1.93419	5e-05	0.000292445	Probable carboxylesterase 17 [Source:UniProtKB/Swiss-Prot;BAcc:Q9LFR7]	AT5G16080
AT2G32030	1.9361	5e-05	0.000292445	.	AT2G32030
AT3G08870	1.93925	5e-05	0.000292445	Probable L-type lectin-domain containing receptor kinase VI.1 [Source:UniProtKB/Swiss-Prot;BAcc:Q9SR87]	AT3G08870
AT4G37700	1.94254	5e-05	0.000292445	.	AT4G37700
ATMYB63	1.94315	5e-05	0.000292445	.	AT1G79180
AT2G03980	1.94371	5e-05	0.000292445	GDSL esterase/lipase At2g03980 [Source:UniProtKB/Swiss-Prot;BAcc:Q9SIF5]	AT2G03980
AT1G61340	1.9445	5e-05	0.000292445	F-box protein At1g61340 [Source:UniProtKB/Swiss-Prot;BAcc:Q8GX77]	AT1G61340
AT3G04300	1.9459	5e-05	0.000292445	.	AT3G04300
NAC047	1.94841	5e-05	0.000292445	.	AT3G04070
ATFRO3	1.94987	5e-05	0.000292445	Ferric reduction oxidase 3, mitochondrial [Source:UniProtKB/Swiss-Prot;BAcc:F4I4K7]	AT1G23020
AtMYB10	1.95173	5e-05	0.000292445	.	AT3G12820
AT4G15610	1.95501	5e-05	0.000292445	CASP-like protein 1D1 [Source:UniProtKB/Swiss-Prot;BAcc:Q9FE29]	AT4G15610
AT1G21010	1.95566	5e-05	0.000292445	.	AT1G21010
AT4G18440	1.9557	5e-05	0.000292445	.	AT4G18440
AT5G06730	1.95618	5e-05	0.000292445	Peroxidase 54 [Source:UniProtKB/Swiss-Prot;BAcc:Q9FG34]	AT5G06730
AT5G01100	1.95834	5e-05	0.000292445	.	AT5G01100
AT4G22230	1.95952	5e-05	0.000292445	Defensin-like protein 96 [Source:UniProtKB/Swiss-Prot;BAcc:Q8L7G7]	AT4G22230
AT1G51090	1.96201	5e-05	0.000292445	.	AT1G51090
APK2A	1.96208	5e-05	0.000292445	Protein kinase 2A, chloroplastic [Source:UniProtKB/Swiss-Prot;BAcc:O49839]	AT1G14370
RLP19	1.96298	5e-05	0.000292445	.	AT2G15080
AT4G37295	1.96391	5e-05	0.000292445	.	AT4G37295
CYP705A30	1.9668	5e-05	0.000292445	.	AT3G20940
GILT	1.96739	0.00235	0.00919055	.	AT4G12960
AT5G47330	1.97555	5e-05	0.000292445	.	AT5G47330
DVL10	1.97918	5e-05	0.000292445	.	AT4G13395
AT1G10340	1.98107	5e-05	0.000292445	.	AT1G10340
AT5G12340	1.98262	5e-05	0.000292445	.	AT5G12340
CYP71A23	1.98269	5e-05	0.000292445	Cytochrome P450 71A23 [Source:UniProtKB/Swiss-Prot;BAcc:Q9STL0]	AT3G48300
AT4G29700	1.9842	5e-05	0.000292445	.	AT4G29700
AT5G38710	1.98425	5e-05	0.000292445	Proline dehydrogenase 2, mitochondrial [Source:UniProtKB/Swiss-Prot;BAcc:Q6NKX1]	AT5G38710
AT4G15975	1.98853	5e-05	0.000292445	.	AT4G15975
TPPD	1.99045	5e-05	0.000292445	Probable trehalose-phosphate phosphatase D [Source:UniProtKB/Swiss-Prot;BAcc:Q67XC9]	AT1G35910
AT4G22212	1.99064	5e-05	0.000292445	Defensin-like protein 98 [Source:UniProtKB/Swiss-Prot;BAcc:Q94AZ8]	AT4G22212
AT5G46140	1.99121	0.00035	0.00173087	.	AT5G46140
PSAT	1.99179	5e-05	0.000292445	Phosphoserine aminotransferase 1, chloroplastic [Source:UniProtKB/Swiss-Prot;BAcc:Q96255]	AT4G35630
AT5G60142	1.99369	5e-05	0.000292445	B3 domain-containing protein At5g60142 [Source:UniProtKB/Swiss-Prot;BAcc:Q9LST3]	AT5G60142
AT5G14700	1.99458	5e-05	0.000292445	.	AT5G14700
AT2G29500	1.99699	5e-05	0.000292445	17.6 kDa class I heat shock protein 2 [Source:UniProtKB/Swiss-Prot;BAcc:Q9ZW31]	AT2G29500
CKX4	2.00434	5e-05	0.000292445	Cytokinin dehydrogenase 4 [Source:UniProtKB/Swiss-Prot;BAcc:Q9FUJ2]	AT4G29740
AT3G15356	2.00435	5e-05	0.000292445	Lectin-like protein LEC [Source:UniProtKB/Swiss-Prot;BAcc:Q9LJR2]	AT3G15356
ATOSM34	2.00723	5e-05	0.000292445	Osmotin-like protein OSM34 [Source:UniProtKB/Swiss-Prot;BAcc:P50700]	AT4G11650
AT5G54170	2.00885	5e-05	0.000292445	.	AT5G54170
CYP707A1	2.00932	5e-05	0.000292445	Abscisic acid 8'-hydroxylase 1 [Source:UniProtKB/Swiss-Prot;BAcc:Q949P1]	AT4G19230
PYD4	2.01322	5e-05	0.000292445	Alanine--glyoxylate aminotransferase 2 homolog 3, mitochondrial [Source:UniProtKB/Swiss-Prot;BAcc:Q9SR86]	AT3G08860
AT1G53625	2.01585	5e-05	0.000292445	.	AT1G53625
AT4G32800	2.01751	5e-05	0.000292445	Ethylene-responsive transcription factor ERF043 [Source:UniProtKB/Swiss-Prot;BAcc:Q9M080]	AT4G32800
MTN3	2.01957	5e-05	0.000292445	Bidirectional sugar transporter SWEET12 [Source:UniProtKB/Swiss-Prot;BAcc:O82587]	AT5G23660
ATPP2-A5	2.02602	5e-05	0.000292445	Protein PHLOEM PROTEIN 2-LIKE A5 [Source:UniProtKB/Swiss-Prot;BAcc:Q9C5Q9]	AT1G65390
ALDH2B7	2.02897	5e-05	0.000292445	Aldehyde dehydrogenase family 2 member B7, mitochondrial [Source:UniProtKB/Swiss-Prot;BAcc:Q8S528]	AT1G23800
RGL3	2.03576	5e-05	0.000292445	DELLA protein RGL3 [Source:UniProtKB/Swiss-Prot;BAcc:Q9LF53]	AT5G17490
AT2G30670	2.04107	5e-05	0.000292445	Tropinone reductase homolog At2g30670 [Source:UniProtKB/Swiss-Prot;BAcc:O49332]	AT2G30670
AT2G04400	2.04343	5e-05	0.000292445	Indole-3-glycerol phosphate synthase, chloroplastic [Source:UniProtKB/Swiss-Prot;BAcc:P49572]	AT2G04400
EP1	2.04433	5e-05	0.000292445	Putative cysteine-rich receptor-like protein kinase 9 [Source:UniProtKB/Swiss-Prot;BAcc:O65469]	AT4G23170
scpl2	2.04493	5e-05	0.000292445	Serine carboxypeptidase-like 2 [Source:UniProtKB/Swiss-Prot;BAcc:Q9CAU3]	AT1G73300
CNGC13	2.0512	5e-05	0.000292445	Putative cyclic nucleotide-gated ion channel 13 [Source:UniProtKB/Swiss-Prot;BAcc:Q9LD40]	AT4G01010
AT3G13950	2.05524	5e-05	0.000292445	.	AT3G13950
AT3G22961	2.05574	5e-05	0.000292445	.	AT3G22961
CRK5	2.06008	5e-05	0.000292445	Cysteine-rich receptor-like protein kinase 5 [Source:UniProtKB/Swiss-Prot;BAcc:Q9C5S8]	AT4G23130
ATCWINV1	2.06056	5e-05	0.000292445	Beta-fructofuranosidase, insoluble isoenzyme CWINV1 [Source:UniProtKB/Swiss-Prot;BAcc:Q43866]	AT3G13790
AT3G59880	2.06123	5e-05	0.000292445	.	AT3G59880
SRG1	2.06584	5e-05	0.000292445	Protein SRG1 [Source:UniProtKB/Swiss-Prot;BAcc:Q39224]	AT1G17020
AT1G76470	2.06683	5e-05	0.000292445	.	AT1G76470
SCPL9	2.07009	5e-05	0.000292445	Serine carboxypeptidase-like 9 [Source:UniProtKB/Swiss-Prot;BAcc:O64811]	AT2G23010
AT2G40200	2.07048	5e-05	0.000292445	Transcription factor bHLH51 [Source:UniProtKB/Swiss-Prot;BAcc:Q9XEF0]	AT2G40200
XTR6	2.07185	5e-05	0.000292445	Probable xyloglucan endotransglucosylase/hydrolase protein 23 [Source:UniProtKB/Swiss-Prot;BAcc:Q38910]	AT4G25810
AT1G72900	2.07233	5e-05	0.000292445	.	AT1G72900
ATGLR1.3	2.07481	5e-05	0.000292445	Glutamate receptor 1.3 [Source:UniProtKB/Swiss-Prot;BAcc:Q9FH75]	AT5G48410
ATECP63	2.07593	5e-05	0.000292445	.	AT2G36640
AT2G18620	2.08238	5e-05	0.000292445	Geranylgeranyl pyrophosphate synthase 7, chloroplastic [Source:UniProtKB/Swiss-Prot;BAcc:Q9ZU77]	AT2G18620
MSRB9	2.08777	5e-05	0.000292445	Peptide methionine sulfoxide reductase B9 [Source:UniProtKB/Swiss-Prot;BAcc:Q84JT6]	AT4G21850
AT1G75300	2.08787	5e-05	0.000292445	.	AT1G75300
AT3G22910	2.08886	5e-05	0.000292445	Putative calcium-transporting ATPase 13, plasma membrane-type [Source:UniProtKB/Swiss-Prot;BAcc:Q9LIK7]	AT3G22910
ZIF1	2.09012	5e-05	0.000292445	Protein ZINC INDUCED FACILITATOR 1 [Source:UniProtKB/Swiss-Prot;BAcc:Q8RWN2]	AT5G13740
AT2G43535	2.09045	5e-05	0.000292445	Defensin-like protein 196 [Source:UniProtKB/Swiss-Prot;BAcc:Q8RYE7]	AT2G43535
AT3G50900	2.0939	5e-05	0.000292445	.	AT3G50900
AT5G19230	2.09918	5e-05	0.000292445	Uncharacterized GPI-anchored protein At5g19230 [Source:UniProtKB/Swiss-Prot;BAcc:Q8GUL8]	AT5G19230
ATPSK5	2.10264	5e-05	0.000292445	Phytosulfokines 5 [Source:UniProtKB/Swiss-Prot;BAcc:Q9FEB4]	AT5G65870
LHT1	2.10298	5e-05	0.000292445	Lysine histidine transporter 1 [Source:UniProtKB/Swiss-Prot;BAcc:Q9FKS8]	AT5G40780
AT3G43270	2.10314	5e-05	0.000292445	Probable pectinesterase/pectinesterase inhibitor 32 [Source:UniProtKB/Swiss-Prot;BAcc:Q9LXK7]	AT3G43270
AT3G47960	2.10572	5e-05	0.000292445	Protein NRT1/ PTR FAMILY 2.10 [Source:UniProtKB/Swiss-Prot;BAcc:Q944G5]	AT3G47960
AT4G21903	2.10644	5e-05	0.000292445	Protein DETOXIFICATION 38 [Source:UniProtKB/Swiss-Prot;BAcc:F4JKB9]	AT4G21903
AT4G28790	2.10907	5e-05	0.000292445	Transcription factor bHLH23 [Source:UniProtKB/Swiss-Prot;BAcc:Q9SVU6]	AT4G28790
AT1G28190	2.11408	5e-05	0.000292445	.	AT1G28190
AT2G18690	2.115	5e-05	0.000292445	.	AT2G18690
AT5G25250	2.11959	5e-05	0.000292445	Flotillin-like protein 1 [Source:UniProtKB/Swiss-Prot;BAcc:Q501E6]	AT5G25250
WRKY75	2.11982	5e-05	0.000292445	Probable WRKY transcription factor 75 [Source:UniProtKB/Swiss-Prot;BAcc:Q9FYA2]	AT5G13080
AT4G23420	2.12077	5e-05	0.000292445	.	AT4G23420
TSA1	2.1221	5e-05	0.000292445	Tryptophan synthase alpha chain, chloroplastic [Source:UniProtKB/Swiss-Prot;BAcc:Q42529]	AT3G54640
PROPEP2	2.12365	0.0006	0.00278142	Elicitor peptide 2 [Source:UniProtKB/Swiss-Prot;BAcc:Q9LV88]	AT5G64890
APR1	2.13037	5e-05	0.000292445	5'-adenylylsulfate reductase 1, chloroplastic [Source:UniProtKB/Swiss-Prot;BAcc:P92979]	AT4G04610
COBL8	2.13388	5e-05	0.000292445	COBRA-like protein 8 [Source:UniProtKB/Swiss-Prot;BAcc:Q9LIB6]	AT3G16860
CYP89A6	2.13611	5e-05	0.000292445	.	AT1G64940
ILR1	2.14251	5e-05	0.000292445	IAA-amino acid hydrolase ILR1 [Source:UniProtKB/Swiss-Prot;BAcc:P54968]	AT3G02875
MIOX4	2.14513	5e-05	0.000292445	Inositol oxygenase 4 [Source:UniProtKB/Swiss-Prot;BAcc:Q8H1S0]	AT4G26260
scpl16	2.14794	5e-05	0.000292445	Serine carboxypeptidase-like 16 [Source:UniProtKB/Swiss-Prot;BAcc:Q9C7D4]	AT3G12220
AT4G23590	2.14822	5e-05	0.000292445	Probable aminotransferase TAT4 [Source:UniProtKB/Swiss-Prot;BAcc:Q8VYP2]	AT4G23590
AT1G60730	2.15026	5e-05	0.000292445	Probable aldo-keto reductase 5 [Source:UniProtKB/Swiss-Prot;BAcc:Q9ASZ9]	AT1G60730
MAM-L	2.15557	5e-05	0.000292445	Methylthioalkylmalate synthase 3, chloroplastic [Source:UniProtKB/Swiss-Prot;BAcc:Q9FN52]	AT5G23020
AT4G14370	2.15622	5e-05	0.000292445	.	AT4G14370
AT2G04080	2.15864	5e-05	0.000292445	Protein DETOXIFICATION 2 [Source:UniProtKB/Swiss-Prot;BAcc:Q8GXM8]	AT2G04080
TOM20-1	2.16011	5e-05	0.000292445	Mitochondrial import receptor subunit TOM20-1 [Source:UniProtKB/Swiss-Prot;BAcc:P82872]	AT3G27070
AT4G20000	2.16189	5e-05	0.000292445	.	AT4G20000
CYP81F2	2.16193	5e-05	0.000292445	Cytochrome P450 81F2 [Source:UniProtKB/Swiss-Prot;BAcc:Q9LVD6]	AT5G57220
anac044	2.16755	5e-05	0.000292445	.	AT3G01600
CYP83B1	2.17096	5e-05	0.000292445	Cytochrome P450 83B1 [Source:UniProtKB/Swiss-Prot;BAcc:O65782]	AT4G31500
LECRKA4.2	2.17234	5e-05	0.000292445	.	AT5G01550
AT1G56150	2.18186	5e-05	0.000292445	Auxin-responsive protein SAUR71 [Source:UniProtKB/Swiss-Prot;BAcc:Q9SGU2]	AT1G56150
Rap2.6L	2.18634	5e-05	0.000292445	Ethylene-responsive transcription factor ERF113 [Source:UniProtKB/Swiss-Prot;BAcc:Q9LYU3]	AT5G13330
AT5G25440	2.19414	5e-05	0.000292445	.	AT5G25440
AT2G43120	2.20133	5e-05	0.000292445	Pirin-like protein 2 [Source:UniProtKB/Swiss-Prot;BAcc:Q9ZW82]	AT2G43120
AGP5	2.20351	5e-05	0.000292445	Classical arabinogalactan protein 5 [Source:UniProtKB/Swiss-Prot;BAcc:Q8LCE4]	AT1G35230
YSL7	2.20666	5e-05	0.000292445	Probable metal-nicotianamine transporter YSL7 [Source:UniProtKB/Swiss-Prot;BAcc:Q9SHY2]	AT1G65730
AT1G66090	2.20873	5e-05	0.000292445	.	AT1G66090
AT3G29000	2.21241	5e-05	0.000292445	Probable calcium-binding protein CML30 [Source:UniProtKB/Swiss-Prot;BAcc:Q9MBG5]	AT3G29000
AT2G21640	2.21916	5e-05	0.000292445	.	AT2G21640
AT1G21550	2.21969	5e-05	0.000292445	Probable calcium-binding protein CML44 [Source:UniProtKB/Swiss-Prot;BAcc:Q9LPK5]	AT1G21550
AT3G15720	2.22278	5e-05	0.000292445	Probable polygalacturonase At3g15720 [Source:UniProtKB/Swiss-Prot;BAcc:Q9LW07]	AT3G15720
AT1G56060	2.22382	0.0003	0.00150555	.	AT1G56060
CYP96A4	2.22484	5e-05	0.000292445	.	AT5G52320
AT4G27860	2.23004	5e-05	0.000292445	Membrane protein of ER body 1 [Source:UniProtKB/Swiss-Prot;BAcc:Q8W4P8]	AT4G27860
AT2G36650	2.23046	5e-05	0.000292445	.	AT2G36650
AT3G46650	2.23813	5e-05	0.000292445	.	AT3G46650
JAZ9	2.24311	5e-05	0.000292445	Protein TIFY 7 [Source:UniProtKB/Swiss-Prot;BAcc:Q8W4J8]	AT1G70700
AT2G30660	2.24405	0.00055	0.00257189	Probable 3-hydroxyisobutyryl-CoA hydrolase 3 [Source:UniProtKB/Swiss-Prot;BAcc:Q6NMB0]	AT2G30660
AT2G27389	2.24442	5e-05	0.000292445	.	AT2G27389
WRKY48	2.24842	5e-05	0.000292445	Probable WRKY transcription factor 48 [Source:UniProtKB/Swiss-Prot;BAcc:Q9FGZ4]	AT5G49520
AT3G16330	2.24853	5e-05	0.000292445	.	AT3G16330
ATEXT1	2.25051	5e-05	0.000292445	.	AT1G76930
AT1G65481	2.25066	0.00195	0.00780767	.	AT1G65481
AT4G20860	2.25304	5e-05	0.000292445	.	AT4G20860
PAT1	2.25516	5e-05	0.000292445	Anthranilate phosphoribosyltransferase, chloroplastic [Source:UniProtKB/Swiss-Prot;BAcc:Q02166]	AT5G17990
AT3G28540	2.25596	5e-05	0.000292445	AAA-ATPase At3g28540 [Source:UniProtKB/Swiss-Prot;BAcc:Q9LH82]	AT3G28540
TOPP6	2.25651	5e-05	0.000292445	Serine/threonine-protein phosphatase PP1 isozyme 7 [Source:UniProtKB/Swiss-Prot;BAcc:O82733]	AT5G43380
CML38	2.26534	5e-05	0.000292445	Calcium-binding protein CML38 [Source:UniProtKB/Swiss-Prot;BAcc:Q9SRE6]	AT1G76650
AT5G50940	2.26694	0.0005	0.00236634	.	AT5G50940
TASTY	2.27714	5e-05	0.000292445	Epithiospecifier protein [Source:UniProtKB/Swiss-Prot;BAcc:Q8RY71]	AT1G54040
AT1G15630	2.28042	0.0005	0.00236634	.	AT1G15630
AT2G41810	2.28358	0.0022	0.00866383	.	AT2G41810
BAP1	2.28854	5e-05	0.000292445	BON1-associated protein 1 [Source:UniProtKB/Swiss-Prot;BAcc:Q941L2]	AT3G61190
AT1G76790	2.29094	5e-05	0.000292445	Indole glucosinolate O-methyltransferase 5 [Source:UniProtKB/Swiss-Prot;BAcc:Q9SRD4]	AT1G76790
CYP94B2	2.29686	5e-05	0.000292445	.	AT3G01900
NRT1.7	2.2984	5e-05	0.000292445	Protein NRT1/ PTR FAMILY 2.13 [Source:UniProtKB/Swiss-Prot;BAcc:Q8RX77]	AT1G69870
AT4G21865	2.30061	5e-05	0.000292445	.	AT4G21865
AT1G54010	2.30141	5e-05	0.000292445	Inactive GDSL esterase/lipase-like protein 23 [Source:UniProtKB/Swiss-Prot;BAcc:Q8W4H8]	AT1G54010
ANNAT3	2.30149	5e-05	0.000292445	Annexin D3 [Source:UniProtKB/Swiss-Prot;BAcc:Q9SE45]	AT2G38760
CSLA11	2.30663	5e-05	0.000292445	Probable mannan synthase 11 [Source:UniProtKB/Swiss-Prot;BAcc:Q9LF09]	AT5G16190
ARD	2.30681	0.00045	0.00215678	1%2C2-dihydroxy-3-keto-5-methylthiopentene dioxygenase 1 [Source:UniProtKB/Swiss-Prot;BAcc:O48707]	AT2G26400
AT1G13610	2.31793	5e-05	0.000292445	.	AT1G13610
AT5G52750	2.31811	5e-05	0.000292445	.	AT5G52750
AT1G03940	2.32122	5e-05	0.000292445	Coumaroyl-CoA:anthocyanidin 3-O-glucoside-6''-O-coumaroyltransferase 1 [Source:UniProtKB/Swiss-Prot;BAcc:Q9ZWB4]	AT1G03940
CYP705A1	2.32574	5e-05	0.000292445	.	AT4G15330
HMT3	2.3259	5e-05	0.000292445	Homocysteine S-methyltransferase 3 [Source:UniProtKB/Swiss-Prot;BAcc:Q8LAX0]	AT3G22740
ATCMPG1	2.32861	5e-05	0.000292445	U-box domain-containing protein 20 [Source:UniProtKB/Swiss-Prot;BAcc:Q9C8D1]	AT1G66160
MYB95	2.33406	5e-05	0.000292445	.	AT1G74430
ATKTI1	2.34193	5e-05	0.000292445	.	AT1G73260
EXPA17	2.34423	5e-05	0.000292445	Putative expansin-A17 [Source:UniProtKB/Swiss-Prot;BAcc:Q9ZSI1]	AT4G01630
FMO1	2.34537	5e-05	0.000292445	Probable flavin-containing monooxygenase 1 [Source:UniProtKB/Swiss-Prot;BAcc:Q9LMA1]	AT1G19250
AT4G30530	2.34897	5e-05	0.000292445	Gamma-glutamyl peptidase 1 [Source:UniProtKB/Swiss-Prot;BAcc:Q9M0A7]	AT4G30530
OCT6	2.35264	5e-05	0.000292445	Organic cation/carnitine transporter 6 [Source:UniProtKB/Swiss-Prot;BAcc:Q9SA36]	AT1G16370
ATAMY1	2.35339	5e-05	0.000292445	Alpha-amylase 1 [Source:UniProtKB/Swiss-Prot;BAcc:Q8VZ56]	AT4G25000
AT2G47950	2.35651	0.00155	0.00638051	.	AT2G47950
ELF4-L3	2.35735	5e-05	0.000292445	Protein ELF4-LIKE 3 [Source:UniProtKB/Swiss-Prot;BAcc:Q8S8F5]	AT2G06255
TPS13	2.35788	5e-05	0.000292445	(Z)-gamma-bisabolene synthase 2 [Source:UniProtKB/Swiss-Prot;BAcc:Q9T0K1]	AT4G13300
AT2G30766	2.3618	5e-05	0.000292445	.	AT2G30766
PROPEP4	2.36647	5e-05	0.000292445	Elicitor peptide 4 [Source:UniProtKB/Swiss-Prot;BAcc:Q9FIA9]	AT5G09980
AT2G25735	2.36653	5e-05	0.000292445	.	AT2G25735
OPCL1	2.36835	5e-05	0.000292445	4-coumarate--CoA ligase-like 5 [Source:UniProtKB/Swiss-Prot;BAcc:Q84P21]	AT1G20510
PAI2	2.37076	0.0007	0.00318054	N-(5'-phosphoribosyl)anthranilate isomerase 2, chloroplastic [Source:UniProtKB/Swiss-Prot;BAcc:Q42527]	AT5G05590
AT2G04050	2.37325	5e-05	0.000292445	Protein DETOXIFICATION 3 [Source:UniProtKB/Swiss-Prot;BAcc:Q9SIA4]	AT2G04050
AT5G10625	2.37607	5e-05	0.000292445	Flowering-promoting factor 1-like protein 2 [Source:UniProtKB/Swiss-Prot;BAcc:Q9LXB5]	AT5G10625
HR4	2.3779	5e-05	0.000292445	RPW8-like protein 4 [Source:UniProtKB/Swiss-Prot;BAcc:Q9SCS6]	AT3G50480
ATGSTU6	2.38178	5e-05	0.000292445	Glutathione S-transferase U6 [Source:UniProtKB/Swiss-Prot;BAcc:Q9ZW26]	AT2G29440
LSU2	2.38558	5e-05	0.000292445	.	AT5G24660
SMO1	2.38697	5e-05	0.000292445	.	AT4G22753
AAP3	2.39683	5e-05	0.000292445	Amino acid permease 3 [Source:UniProtKB/Swiss-Prot;BAcc:Q39134]	AT1G77380
AT4G02360	2.40534	5e-05	0.000292445	.	AT4G02360
ATMES5	2.40785	5e-05	0.000292445	Alpha-hydroxynitrile lyase [Source:UniProtKB/Swiss-Prot;BAcc:Q9LFT6]	AT5G10300
MAPKKK19	2.41317	5e-05	0.000292445	.	AT5G67080
ACS2	2.41375	5e-05	0.000292445	1-aminocyclopropane-1-carboxylate synthase 2 [Source:UniProtKB/Swiss-Prot;BAcc:Q06402]	AT1G01480
AT2G45360	2.41472	0.00165	0.00674849	.	AT2G45360
AT5G38020	2.41775	5e-05	0.000292445	.	AT5G38020
AT3G50280	2.41974	5e-05	0.000292445	Uncharacterized acetyltransferase At3g50280 [Source:UniProtKB/Swiss-Prot;BAcc:Q9SND9]	AT3G50280
AT3G05950	2.42736	5e-05	0.000292445	Germin-like protein subfamily 1 member 7 [Source:UniProtKB/Swiss-Prot;BAcc:Q9SFF9]	AT3G05950
ATMYB72	2.43104	0.00035	0.00173087	.	AT1G56160
AT4G24380	2.43123	5e-05	0.000292445	.	AT4G24380
AT5G56880	2.43328	5e-05	0.000292445	.	AT5G56880
AT1G15010	2.44875	5e-05	0.000292445	.	AT1G15010
AIR1	2.45352	5e-05	0.000292445	Putative lipid-binding protein AIR1 [Source:UniProtKB/Swiss-Prot;BAcc:Q9S7I2]	AT4G12550
AT5G19100	2.4574	5e-05	0.000292445	.	AT5G19100
ATPM24.1	2.45853	5e-05	0.000292445	Glutathione S-transferase F2 [Source:UniProtKB/Swiss-Prot;BAcc:P46422]	AT4G02520
AT4G37290	2.4594	5e-05	0.000292445	.	AT4G37290
4CL5	2.4627	5e-05	0.000292445	4-coumarate--CoA ligase 4 [Source:UniProtKB/Swiss-Prot;BAcc:Q9LU36]	AT3G21230
AT2G27080	2.46449	5e-05	0.000292445	.	AT2G27080
CSLG2	2.47058	5e-05	0.000292445	Cellulose synthase-like protein G2 [Source:UniProtKB/Swiss-Prot;BAcc:Q8VYR4]	AT4G24000
AT4G29780	2.4709	5e-05	0.000292445	.	AT4G29780
AT1G73805	2.47406	5e-05	0.000292445	Protein SAR DEFICIENT 1 [Source:UniProtKB/Swiss-Prot;BAcc:Q9C9T2]	AT1G73805
ATGSTF12	2.47737	5e-05	0.000292445	Glutathione S-transferase F12 [Source:UniProtKB/Swiss-Prot;BAcc:Q9FE46]	AT5G17220
TIFY5B	2.48383	5e-05	0.000292445	Protein TIFY 5B [Source:UniProtKB/Swiss-Prot;BAcc:O64687]	AT2G34600
ATPMEPCRB	2.4856	5e-05	0.000292445	Probable pectinesterase/pectinesterase inhibitor 41 [Source:UniProtKB/Swiss-Prot;BAcc:Q8RXK7]	AT4G02330
pEARLI 1	2.48606	5e-05	0.000292445	Lipid transfer protein EARLI 1 [Source:UniProtKB/Swiss-Prot;BAcc:Q39176]	AT4G12480
ATADC2	2.49318	5e-05	0.000292445	Arginine decarboxylase 2 [Source:UniProtKB/Swiss-Prot;BAcc:O23141]	AT4G34710
TRP5	2.49504	5e-05	0.000292445	Anthranilate synthase alpha subunit 1, chloroplastic [Source:UniProtKB/Swiss-Prot;BAcc:P32068]	AT5G05730
AT3G46080	2.50481	5e-05	0.000292445	Zinc finger protein ZAT8 [Source:UniProtKB/Swiss-Prot;BAcc:Q9LX85]	AT3G46080
CAT1	2.5076	5e-05	0.000292445	Cationic amino acid transporter 1 [Source:UniProtKB/Swiss-Prot;BAcc:Q84MA5]	AT4G21120
AtMYB108	2.50813	5e-05	0.000292445	Transcription factor MYB108 [Source:UniProtKB/Swiss-Prot;BAcc:Q9LDE1]	AT3G06490
AT5G53820	2.51215	5e-05	0.000292445	.	AT5G53820
atnudt8	2.51561	5e-05	0.000292445	Nudix hydrolase 8 [Source:UniProtKB/Swiss-Prot;BAcc:Q8L7W2]	AT5G47240
AT3G09010	2.5197	5e-05	0.000292445	.	AT3G09010
ATCAL4	2.52107	5e-05	0.000292445	Calmodulin-like protein 12 [Source:UniProtKB/Swiss-Prot;BAcc:P25071]	AT2G41100
AT4G36670	2.52119	5e-05	0.000292445	Probable polyol transporter 6 [Source:UniProtKB/Swiss-Prot;BAcc:Q8GXR2]	AT4G36670
TT8	2.52788	5e-05	0.000292445	Transcription factor TT8 [Source:UniProtKB/Swiss-Prot;BAcc:Q9FT81]	AT4G09820
AT2G32190	2.53404	5e-05	0.000292445	.	AT2G32190
AT5G39670	2.53631	5e-05	0.000292445	Probable calcium-binding protein CML45 [Source:UniProtKB/Swiss-Prot;BAcc:Q93Z27]	AT5G39670
AT4G11890	2.54286	5e-05	0.000292445	Cysteine-rich receptor-like protein kinase 45 [Source:UniProtKB/Swiss-Prot;BAcc:Q8GY82]	AT4G11890
AT5G35735	2.54379	5e-05	0.000292445	Cytochrome b561 and DOMON domain-containing protein At5g35735 [Source:UniProtKB/Swiss-Prot;BAcc:Q9FKH6]	AT5G35735
RLP38	2.54431	0.0001	0.000555677	.	AT3G23120
LBD11	2.54917	5e-05	0.000292445	LOB domain-containing protein 11 [Source:UniProtKB/Swiss-Prot;BAcc:Q9SK08]	AT2G28500
AT5MAT	2.55244	5e-05	0.000292445	Malonyl-CoA:anthocyanidin 5-O-glucoside-6''-O-malonyltransferase [Source:UniProtKB/Swiss-Prot;BAcc:Q9LJB4]	AT3G29590
JAZ6	2.55809	5e-05	0.000292445	Protein TIFY 11B [Source:UniProtKB/Swiss-Prot;BAcc:Q9C9E3]	AT1G72450
AT5G26260	2.56508	5e-05	0.000292445	.	AT5G26260
NHL10	2.57595	5e-05	0.000292445	Protein YLS9 [Source:UniProtKB/Swiss-Prot;BAcc:Q9SJ52]	AT2G35980
AT4G12500	2.58112	5e-05	0.000292445	pEARLI1-like lipid transfer protein 3 [Source:UniProtKB/Swiss-Prot;BAcc:Q9SU33]	AT4G12500
AT5G23820	2.58443	5e-05	0.000292445	.	AT5G23820
AT1G51820	2.58535	5e-05	0.000292445	Probable LRR receptor-like serine/threonine-protein kinase At1g51820 [Source:UniProtKB/Swiss-Prot;BAcc:C0LGG3]	AT1G51820
M17	2.59644	5e-05	0.000292445	.	AT2G41260
AT5G52710	2.60255	0.0007	0.00318054	.	AT5G52710
AT1G14120	2.6059	5e-05	0.000292445	.	AT1G14120
UGT71B6	2.61159	5e-05	0.000292445	UDP-glycosyltransferase 71B6 [Source:UniProtKB/Swiss-Prot;BAcc:Q9LSY6]	AT3G21780
AT5G28520	2.61431	5e-05	0.000292445	Jacalin-related lectin 40 [Source:UniProtKB/Swiss-Prot;BAcc:Q9LKR6]	AT5G28520
SOT7	2.61974	0.0007	0.00318054	Cytosolic sulfotransferase 7 [Source:UniProtKB/Swiss-Prot;BAcc:Q9FZ91]	AT1G28170
IAR3	2.62382	5e-05	0.000292445	IAA-amino acid hydrolase ILR1-like 4 [Source:UniProtKB/Swiss-Prot;BAcc:O04373]	AT1G51760
AT1G45015	2.62836	5e-05	0.000292445	.	AT1G45015
AT1G74010	2.62953	5e-05	0.000292445	.	AT1G74010
CML39	2.62958	5e-05	0.000292445	Calcium-binding protein CML37 [Source:UniProtKB/Swiss-Prot;BAcc:Q9FIH9]	AT5G42380
AT2G20142	2.6321	5e-05	0.000292445	.	AT2G20142
ATMYB75	2.63391	5e-05	0.000292445	Transcription factor MYB75 [Source:UniProtKB/Swiss-Prot;BAcc:Q9FE25]	AT1G56650
ZPR3	2.63665	5e-05	0.000292445	Protein LITTLE ZIPPER 3 [Source:UniProtKB/Swiss-Prot;BAcc:Q9LXI8]	AT3G52770
AT5G58400	2.64525	0.00015	0.000804107	Peroxidase 68 [Source:UniProtKB/Swiss-Prot;BAcc:Q9LVL1]	AT5G58400
MEE69	2.6455	0.00215	0.00849486	Putative inactive methylesterase 20 [Source:UniProtKB/Swiss-Prot;BAcc:F4JRA6]	AT4G37140
SQE6	2.64886	5e-05	0.000292445	Squalene epoxidase 6 [Source:UniProtKB/Swiss-Prot;BAcc:O65402]	AT5G24160
PHT5	2.65034	5e-05	0.000292445	Probable inorganic phosphate transporter 1-5 [Source:UniProtKB/Swiss-Prot;BAcc:Q8GYF4]	AT2G32830
CCR2	2.65313	5e-05	0.000292445	Cinnamoyl-CoA reductase 2 [Source:UniProtKB/Swiss-Prot;BAcc:Q9SAH9]	AT1G80820
UGT76E2	2.65321	5e-05	0.000292445	UDP-glycosyltransferase 76E2 [Source:UniProtKB/Swiss-Prot;BAcc:Q9LTH2]	AT5G59590
AT5G43580	2.65792	5e-05	0.000292445	.	AT5G43580
AR781	2.65827	5e-05	0.000292445	.	AT2G26530
RHL41	2.66874	5e-05	0.000292445	Zinc finger protein ZAT12 [Source:UniProtKB/Swiss-Prot;BAcc:Q42410]	AT5G59820
AT5G05365	2.67025	5e-05	0.000292445	.	AT5G05365
MPK11	2.68427	0.001	0.00436535	Mitogen-activated protein kinase 11 [Source:UniProtKB/Swiss-Prot;BAcc:Q9LMM5]	AT1G01560
BIP3	2.69832	5e-05	0.000292445	Probable mediator of RNA polymerase II transcription subunit 37b [Source:UniProtKB/Swiss-Prot;BAcc:Q8H1B3]	AT1G09080
AT3G61400	2.70321	5e-05	0.000292445	1-aminocyclopropane-1-carboxylate oxidase homolog 8 [Source:UniProtKB/Swiss-Prot;BAcc:Q9M2C4]	AT3G61400
AT1G63055	2.70978	0.00015	0.000804107	.	AT1G63055
AT1G49570	2.71315	5e-05	0.000292445	Peroxidase 10 [Source:UniProtKB/Swiss-Prot;BAcc:Q9FX85]	AT1G49570
CYP79B2	2.71351	5e-05	0.000292445	Tryptophan N-monooxygenase 1 [Source:UniProtKB/Swiss-Prot;BAcc:O81346]	AT4G39950
ATGSTF5	2.71778	5e-05	0.000292445	Glutathione S-transferase F5 [Source:UniProtKB/Swiss-Prot;BAcc:Q9SRY6]	AT1G02940
AT4G21910	2.72019	5e-05	0.000292445	Protein DETOXIFICATION 39 [Source:UniProtKB/Swiss-Prot;BAcc:Q940N9]	AT4G21910
AT4G33120	2.72244	5e-05	0.000292445	.	AT4G33120
AT5G33355	2.72925	5e-05	0.000292445	Defensin-like protein 207 [Source:UniProtKB/Swiss-Prot;BAcc:Q3E8R5]	AT5G33355
OPR3	2.73328	5e-05	0.000292445	12-oxophytodienoate reductase 3 [Source:UniProtKB/Swiss-Prot;BAcc:Q9FUP0]	AT2G06050
AT3G16530	2.73756	5e-05	0.000292445	Lectin-like protein At3g16530 [Source:UniProtKB/Swiss-Prot;BAcc:Q9LK72]	AT3G16530
AT2G14247	2.74074	5e-05	0.000292445	.	AT2G14247
AT2G36110	2.74197	0.0021	0.00832477	.	AT2G36110
NAC3	2.7473	5e-05	0.000292445	NAC domain-containing protein 55 [Source:UniProtKB/Swiss-Prot;BAcc:Q9LDY8]	AT3G15500
XBAT34	2.7566	5e-05	0.000292445	Putative E3 ubiquitin-protein ligase XBAT34 [Source:UniProtKB/Swiss-Prot;BAcc:Q9FPH0]	AT4G14365
CYP79B3	2.75756	5e-05	0.000292445	Tryptophan N-monooxygenase 2 [Source:UniProtKB/Swiss-Prot;BAcc:Q501D8]	AT2G22330
AT5G19890	2.75976	5e-05	0.000292445	Peroxidase 59 [Source:UniProtKB/Swiss-Prot;BAcc:Q39034]	AT5G19890
AT1G23850	2.76203	5e-05	0.000292445	.	AT1G23850
AtMC7	2.76237	5e-05	0.000292445	Metacaspase-7 [Source:UniProtKB/Swiss-Prot;BAcc:Q6XPT5]	AT1G79310
AT1G68620	2.76989	5e-05	0.000292445	Probable carboxylesterase 6 [Source:UniProtKB/Swiss-Prot;BAcc:Q9SX25]	AT1G68620
AT4G25433	2.77777	5e-05	0.000292445	.	AT4G25433
CYP94C1	2.78205	5e-05	0.000292445	Cytochrome P450 94C1 [Source:UniProtKB/Swiss-Prot;BAcc:Q9ZUX1]	AT2G27690
TBL26	2.78323	5e-05	0.000292445	Protein trichome birefringence-like 26 [Source:UniProtKB/Swiss-Prot;BAcc:O04621]	AT4G01080
AT2G32140	2.79115	5e-05	0.000292445	.	AT2G32140
AT4G14090	2.82115	5e-05	0.000292445	UDP-glycosyltransferase 75C1 [Source:UniProtKB/Swiss-Prot;BAcc:Q0WW21]	AT4G14090
AT4G33720	2.83056	5e-05	0.000292445	.	AT4G33720
CYP71A16	2.83812	5e-05	0.000292445	Cytochrome P450 71A16 [Source:UniProtKB/Swiss-Prot;BAcc:Q9FH66]	AT5G42590
AT1G03495	2.84312	5e-05	0.000292445	.	AT1G03495
AT3G45660	2.84567	5e-05	0.000292445	Protein NRT1/ PTR FAMILY 2.6 [Source:UniProtKB/Swiss-Prot;BAcc:Q9M1E1]	AT3G45660
AT5G44390	2.84587	5e-05	0.000292445	.	AT5G44390
NDB4	2.85724	5e-05	0.000292445	External alternative NAD(P)H-ubiquinone oxidoreductase B4, mitochondrial [Source:UniProtKB/Swiss-Prot;BAcc:Q9SKT7]	AT2G20800
ATPA2	2.87112	5e-05	0.000292445	Peroxidase 53 [Source:UniProtKB/Swiss-Prot;BAcc:Q42578]	AT5G06720
AT4G29690	2.87632	5e-05	0.000292445	.	AT4G29690
AT4G12735	2.87734	0.0001	0.000555677	.	AT4G12735
AT5G38780	2.87861	5e-05	0.000292445	Probable S-adenosylmethionine-dependent methyltransferase At5g38780 [Source:UniProtKB/Swiss-Prot;BAcc:Q9FKR0]	AT5G38780
AT3G47480	2.88058	5e-05	0.000292445	Probable calcium-binding protein CML47 [Source:UniProtKB/Swiss-Prot;BAcc:Q9SN89]	AT3G47480
AT2G25460	2.8813	5e-05	0.000292445	.	AT2G25460
UGT76E12	2.88326	5e-05	0.000292445	UDP-glycosyltransferase 76E12 [Source:UniProtKB/Swiss-Prot;BAcc:Q94AB5]	AT3G46660
PHT3	2.88378	0.0003	0.00150555	Mitochondrial phosphate carrier protein 2, mitochondrial [Source:UniProtKB/Swiss-Prot;BAcc:Q9M2Z8]	AT3G48850
FLP1	2.8983	0.0021	0.00832477	Flowering-promoting factor 1-like protein 1 [Source:UniProtKB/Swiss-Prot;BAcc:Q5Q0B3]	AT4G31380
WRKY40	2.90314	5e-05	0.000292445	Probable WRKY transcription factor 40 [Source:UniProtKB/Swiss-Prot;BAcc:Q9SAH7]	AT1G80840
TH7	2.90922	5e-05	0.000292445	Thioredoxin H7 [Source:UniProtKB/Swiss-Prot;BAcc:Q9XIF4]	AT1G59730
AT5G39580	2.90987	5e-05	0.000292445	Peroxidase 62 [Source:UniProtKB/Swiss-Prot;BAcc:Q9FKA4]	AT5G39580
AT2G22930	2.91526	5e-05	0.000292445	UDP-glycosyltransferase 79B8 [Source:UniProtKB/Swiss-Prot;BAcc:O81010]	AT2G22930
ATGSTF3	2.92647	5e-05	0.000292445	Glutathione S-transferase F3 [Source:UniProtKB/Swiss-Prot;BAcc:Q9SLM6]	AT2G02930
AT5G23830	2.92869	5e-05	0.000292445	.	AT5G23830
AT3G04220	2.92897	5e-05	0.000292445	.	AT3G04220
ATSBT3.5	2.93306	5e-05	0.000292445	Subtilisin-like protease SBT3.5 [Source:UniProtKB/Swiss-Prot;BAcc:Q9MAP7]	AT1G32940
AT2G32200	2.93666	0.0019	0.00764204	.	AT2G32200
AT3G23550	2.94388	5e-05	0.000292445	Protein DETOXIFICATION 18 [Source:UniProtKB/Swiss-Prot;BAcc:Q9LUH3]	AT3G23550
AT3G59710	2.94503	5e-05	0.000292445	.	AT3G59710
AT1G09932	2.94939	5e-05	0.000292445	.	AT1G09932
AT3G59930	2.96816	5e-05	0.000292445	Defensin-like protein 206 [Source:UniProtKB/Swiss-Prot;BAcc:Q94JR6]	AT3G59930
WRKY38	2.96955	0.00125	0.00530319	Probable WRKY transcription factor 38 [Source:UniProtKB/Swiss-Prot;BAcc:Q8GWF1]	AT5G22570
AT2G15760	2.97471	5e-05	0.000292445	.	AT2G15760
ANNAT4	2.97656	5e-05	0.000292445	Annexin D4 [Source:UniProtKB/Swiss-Prot;BAcc:Q9ZVJ6]	AT2G38750
GPT2	2.97709	5e-05	0.000292445	Glucose-6-phosphate/phosphate translocator 2, chloroplastic [Source:UniProtKB/Swiss-Prot;BAcc:Q94B38]	AT1G61800
BGLU24	2.98222	5e-05	0.000292445	Beta-glucosidase 24 [Source:UniProtKB/Swiss-Prot;BAcc:Q9LKR7]	AT5G28510
AT1G22900	2.98278	5e-05	0.000292445	Dirigent protein 11 [Source:UniProtKB/Swiss-Prot;BAcc:Q67YM6]	AT1G22900
ATCSLA15	2.99224	5e-05	0.000292445	Probable mannan synthase 15 [Source:UniProtKB/Swiss-Prot;BAcc:Q9T0L2]	AT4G13410
DFR	2.99487	5e-05	0.000292445	Dihydroflavonol-4-reductase [Source:UniProtKB/Swiss-Prot;BAcc:P51102]	AT5G42800
WRKY63	2.99781	0.00025	0.00127889	Probable WRKY transcription factor 63 [Source:UniProtKB/Swiss-Prot;BAcc:Q9C6H5]	AT1G66600
AT1G24140	2.99879	5e-05	0.000292445	Metalloendoproteinase 3-MMP [Source:UniProtKB/Swiss-Prot;BAcc:Q5XF51]	AT1G24140
AT3G22275	2.99978	5e-05	0.000292445	Protein JAZ13 [Source:UniProtKB/Swiss-Prot;BAcc:F4J078]	AT3G22275
AT5G41290	3.003	5e-05	0.000292445	Cysteine-rich repeat secretory protein 58 [Source:UniProtKB/Swiss-Prot;BAcc:Q9FHD4]	AT5G41290
BGLU22	3.02273	5e-05	0.000292445	Beta-glucosidase 22 [Source:UniProtKB/Swiss-Prot;BAcc:Q9C8Y9]	AT1G66280
AtMYB47	3.03118	5e-05	0.000292445	.	AT1G18710
AT1G31550	3.03142	5e-05	0.000292445	GDSL esterase/lipase At1g31550 [Source:UniProtKB/Swiss-Prot;BAcc:Q9C857]	AT1G31550
AT5G55050	3.03733	5e-05	0.000292445	GDSL esterase/lipase At5g55050 [Source:UniProtKB/Swiss-Prot;BAcc:Q9FIA1]	AT5G55050
SQP2	3.07307	5e-05	0.000292445	.	AT5G24140
AT3G59740	3.07906	0.0001	0.000555677	L-type lectin-domain containing receptor kinase V.7 [Source:UniProtKB/Swiss-Prot;BAcc:Q9ZR79]	AT3G59740
AT3G14395	3.08329	5e-05	0.000292445	.	AT3G14395
TDS4	3.08519	5e-05	0.000292445	Leucoanthocyanidin dioxygenase [Source:UniProtKB/Swiss-Prot;BAcc:Q96323]	AT4G22880
BHLH101	3.0877	5e-05	0.000292445	.	AT5G04150
AT3G61280	3.09417	5e-05	0.000292445	.	AT3G61280
ATMDAR3	3.10023	5e-05	0.000292445	Monodehydroascorbate reductase 3 [Source:UniProtKB/Swiss-Prot;BAcc:Q9SR59]	AT3G09940
AT1G21520	3.10584	5e-05	0.000292445	.	AT1G21520
ATDHAR1	3.11033	5e-05	0.000292445	Glutathione S-transferase DHAR1, mitochondrial [Source:UniProtKB/Swiss-Prot;BAcc:Q9FWR4]	AT1G19570
AT4G20970	3.1148	5e-05	0.000292445	.	AT4G20970
AT5G02170	3.12077	5e-05	0.000292445	.	AT5G02170
WRKY46	3.14614	5e-05	0.000292445	Probable WRKY transcription factor 46 [Source:UniProtKB/Swiss-Prot;BAcc:Q9SKD9]	AT2G46400
PLA IIA	3.14701	5e-05	0.000292445	Patatin-like protein 2 [Source:UniProtKB/Swiss-Prot;BAcc:O48723]	AT2G26560
UF3GT	3.14781	5e-05	0.000292445	Anthocyanidin 3-O-glucoside 2'''-O-xylosyltransferase [Source:UniProtKB/Swiss-Prot;BAcc:Q9LVW3]	AT5G54060
anac096	3.15305	5e-05	0.000292445	.	AT5G46590
AT1G66100	3.15465	5e-05	0.000292445	Probable thionin-2.4 [Source:UniProtKB/Swiss-Prot;BAcc:Q9C8D6]	AT1G66100
LSU1	3.15543	5e-05	0.000292445	.	AT3G49580
ALPHA-TIP	3.158	0.00115	0.00492926	Aquaporin TIP3-1 [Source:UniProtKB/Swiss-Prot;BAcc:P26587]	AT1G73190
AT3G63380	3.15928	5e-05	0.000292445	Calcium-transporting ATPase 12, plasma membrane-type [Source:UniProtKB/Swiss-Prot;BAcc:Q9LY77]	AT3G63380
AT5G26220	3.17565	5e-05	0.000292445	Gamma-glutamylcyclotransferase 2-1 [Source:UniProtKB/Swiss-Prot;BAcc:Q8GY54]	AT5G26220
AOC3	3.1758	5e-05	0.000292445	Allene oxide cyclase 3, chloroplastic [Source:UniProtKB/Swiss-Prot;BAcc:Q9LS01]	AT3G25780
WRKY28	3.17947	5e-05	0.000292445	Probable WRKY transcription factor 28 [Source:UniProtKB/Swiss-Prot;BAcc:Q8VWJ2]	AT4G18170
PGL5	3.1857	5e-05	0.000292445	Probable 6-phosphogluconolactonase 3 [Source:UniProtKB/Swiss-Prot;BAcc:Q8LEV7]	AT5G24420
AT1G19020	3.18703	5e-05	0.000292445	.	AT1G19020
ERF11	3.18804	5e-05	0.000292445	Ethylene-responsive transcription factor 11 [Source:UniProtKB/Swiss-Prot;BAcc:Q9C5I3]	AT1G28370
JAZ1	3.1956	5e-05	0.000292445	Protein TIFY 10A [Source:UniProtKB/Swiss-Prot;BAcc:Q9LMA8]	AT1G19180
AT1G61440	3.20057	0.0001	0.000555677	G-type lectin S-receptor-like serine/threonine-protein kinase At1g61440 [Source:UniProtKB/Swiss-Prot;BAcc:O64776]	AT1G61440
AT1G51620	3.20394	5e-05	0.000292445	.	AT1G51620
AtRLP21	3.20851	5e-05	0.000292445	.	AT2G25470
AT1G67856	3.21727	5e-05	0.000292445	.	AT1G67856
ATTI2	3.2216	5e-05	0.000292445	Defensin-like protein 193 [Source:UniProtKB/Swiss-Prot;BAcc:O22866]	AT2G43520
WRKY18	3.22691	5e-05	0.000292445	WRKY transcription factor 18 [Source:UniProtKB/Swiss-Prot;BAcc:Q9C5T4]	AT4G31800
AT1G50090	3.23329	0.00085	0.00378108	Putative branched-chain-amino-acid aminotransferase 7 [Source:UniProtKB/Swiss-Prot;BAcc:Q9LPM8]	AT1G50090
AT4G11170	3.25586	0.0007	0.00318054	Putative disease resistance protein At4g11170 [Source:UniProtKB/Swiss-Prot;BAcc:O82500]	AT4G11170
AT4G15236	3.26409	5e-05	0.000292445	.	AT4G15236
AT4G01360	3.2699	5e-05	0.000292445	.	AT4G01360
ERF1	3.28086	0.0002	0.00104652	Ethylene-responsive transcription factor 1B [Source:UniProtKB/Swiss-Prot;BAcc:Q8LDC8]	AT3G23240
AT3G11150	3.28237	5e-05	0.000292445	.	AT3G11150
AT5G38900	3.29161	5e-05	0.000292445	.	AT5G38900
AT4G12545	3.29957	5e-05	0.000292445	Putative lipid-binding protein AIR1B [Source:UniProtKB/Swiss-Prot;BAcc:Q9ZSP6]	AT4G12545
AT5G52670	3.30753	0.0007	0.00318054	.	AT5G52670
AOS	3.31639	5e-05	0.000292445	Allene oxide synthase, chloroplastic [Source:UniProtKB/Swiss-Prot;BAcc:Q96242]	AT5G42650
WRKY8	3.31685	5e-05	0.000292445	Probable WRKY transcription factor 8 [Source:UniProtKB/Swiss-Prot;BAcc:Q9FL26]	AT5G46350
ATMYB2	3.31788	5e-05	0.000292445	.	AT2G47190
PROPEP3	3.33513	5e-05	0.000292445	Elicitor peptide 3 [Source:UniProtKB/Swiss-Prot;BAcc:Q8LAX3]	AT5G64905
LSU3	3.34103	5e-05	0.000292445	.	AT3G49570
ATSDI1	3.34658	5e-05	0.000292445	Protein SULFUR DEFICIENCY-INDUCED 1 [Source:UniProtKB/Swiss-Prot;BAcc:Q8GXU5]	AT5G48850
AtPP2-B13	3.35188	5e-05	0.000292445	F-box protein PP2-B13 [Source:UniProtKB/Swiss-Prot;BAcc:Q9C7J9]	AT1G56240
AT2G32210	3.35561	5e-05	0.000292445	.	AT2G32210
AT1G47400	3.35962	5e-05	0.000292445	.	AT1G47400
AT5G42930	3.37021	5e-05	0.000292445	.	AT5G42930
AtRLP22	3.373	5e-05	0.000292445	.	AT2G32660
AT1G65500	3.37777	5e-05	0.000292445	.	AT1G65500
AT1G78410	3.38908	0.00015	0.000804107	VQ motif-containing protein 10 [Source:UniProtKB/Swiss-Prot;BAcc:Q8VYI5]	AT1G78410
AT2G24600	3.39906	5e-05	0.000292445	.	AT2G24600
AT1G06620	3.40014	5e-05	0.000292445	1-aminocyclopropane-1-carboxylate oxidase homolog 1 [Source:UniProtKB/Swiss-Prot;BAcc:Q84MB3]	AT1G06620
AtUGT85A7	3.40171	5e-05	0.000292445	UDP-glycosyltransferase 85A7 [Source:UniProtKB/Swiss-Prot;BAcc:Q9LME8]	AT1G22340
AT2G38250	3.41926	5e-05	0.000292445	Trihelix transcription factor GT-3b [Source:UniProtKB/Swiss-Prot;BAcc:O80450]	AT2G38250
AT5G41750	3.41943	5e-05	0.000292445	.	AT5G41750
BHLH039	3.4399	5e-05	0.000292445	Transcription factor ORG3 [Source:UniProtKB/Swiss-Prot;BAcc:Q9M1K0]	AT3G56980
ATMSRB7	3.44721	5e-05	0.000292445	Peptide methionine sulfoxide reductase B7 [Source:UniProtKB/Swiss-Prot;BAcc:Q8VY86]	AT4G21830
LECRKA4.1	3.46249	5e-05	0.000292445	L-type lectin-domain containing receptor kinase VI.2 [Source:UniProtKB/Swiss-Prot;BAcc:Q9M021]	AT5G01540
RLK1	3.47147	5e-05	0.000292445	.	AT5G60900
AT1G57630	3.48903	0.00055	0.00257189	.	AT1G57630
AT2G34810	3.49938	5e-05	0.000292445	.	AT2G34810
AT1G10585	3.50822	5e-05	0.000292445	.	AT1G10585
AT5G11410	3.51469	5e-05	0.000292445	.	AT5G11410
AT5G65600	3.52627	5e-05	0.000292445	L-type lectin-domain containing receptor kinase IX.2 [Source:UniProtKB/Swiss-Prot;BAcc:Q9LSL5]	AT5G65600
JR1	3.55416	5e-05	0.000292445	Jacalin-related lectin 35 [Source:UniProtKB/Swiss-Prot;BAcc:O04309]	AT3G16470
BCS1	3.56391	5e-05	0.000292445	Protein HYPER-SENSITIVITY-RELATED 4 [Source:UniProtKB/Swiss-Prot;BAcc:Q8VZG2]	AT3G50930
AT1G66920	3.56751	5e-05	0.000292445	LEAF RUST 10 DISEASE-RESISTANCE LOCUS RECEPTOR-LIKE PROTEIN KINASE-like 2.4 [Source:UniProtKB/Swiss-Prot;BAcc:F4HQ22]	AT1G66920
ANAC019	3.57501	5e-05	0.000292445	NAC domain-containing protein 19 [Source:UniProtKB/Swiss-Prot;BAcc:Q9C932]	AT1G52890
AT2G34350	3.57837	5e-05	0.000292445	.	AT2G34350
ATPTR3	3.59034	5e-05	0.000292445	Protein NRT1/ PTR FAMILY 5.2 [Source:UniProtKB/Swiss-Prot;BAcc:Q9FNL7]	AT5G46050
CRK12	3.59124	5e-05	0.000292445	.	AT4G23200
FLR1	3.5929	5e-05	0.000292445	.	AT3G12145
FRK1	3.61565	5e-05	0.000292445	Senescence-induced receptor-like serine/threonine-protein kinase [Source:UniProtKB/Swiss-Prot;BAcc:O64483]	AT2G19190
AT4G27654	3.62781	5e-05	0.000292445	.	AT4G27654
GAD4	3.64662	5e-05	0.000292445	Glutamate decarboxylase 4 [Source:UniProtKB/Swiss-Prot;BAcc:Q9ZPS3]	AT2G02010
AT1G52120	3.64876	5e-05	0.000292445	Jacalin-related lectin 12 [Source:UniProtKB/Swiss-Prot;BAcc:Q0WMR0]	AT1G52120
AT1G26420	3.6624	5e-05	0.000292445	Flavin-dependent oxidoreductase FOX5 [Source:UniProtKB/Swiss-Prot;BAcc:Q9FZC8]	AT1G26420
AT3G26840	3.66266	5e-05	0.000292445	Acyltransferase-like protein At3g26840, chloroplastic [Source:UniProtKB/Swiss-Prot;BAcc:Q9LW26]	AT3G26840
AT4G37850	3.66503	5e-05	0.000292445	Transcription factor bHLH25 [Source:UniProtKB/Swiss-Prot;BAcc:Q9T072]	AT4G37850
AT1G19380	3.6696	5e-05	0.000292445	.	AT1G19380
MSS1	3.68351	5e-05	0.000292445	Sugar transport protein 13 [Source:UniProtKB/Swiss-Prot;BAcc:Q94AZ2]	AT5G26340
CYP94B3	3.68571	5e-05	0.000292445	Cytochrome P450 94B3 [Source:UniProtKB/Swiss-Prot;BAcc:Q9SMP5]	AT3G48520
ALD1	3.70254	5e-05	0.000292445	Aminotransferase ALD1 [Source:UniProtKB/Swiss-Prot;BAcc:Q9ZQI7]	AT2G13810
AT-ASN1	3.70959	5e-05	0.000292445	Asparagine synthetase [glutamine-hydrolyzing] 1 [Source:UniProtKB/Swiss-Prot;BAcc:P49078]	AT3G47340
AT5G23840	3.7151	5e-05	0.000292445	.	AT5G23840
QQS	3.71746	5e-05	0.000292445	Protein QQS [Source:UniProtKB/Swiss-Prot;BAcc:Q3E7K4]	AT3G30720
AT2G17740	3.75374	5e-05	0.000292445	.	AT2G17740
HPL1	3.77058	5e-05	0.000292445	Probable inactive linolenate hydroperoxide lyase [Source:UniProtKB/Swiss-Prot;BAcc:B3LF83]	AT4G15440
AT3G10930	3.78188	5e-05	0.000292445	.	AT3G10930
AT5G52760	3.78539	0.0001	0.000555677	.	AT5G52760
AT1G73325	3.78581	5e-05	0.000292445	.	AT1G73325
ILL6	3.82238	5e-05	0.000292445	IAA-amino acid hydrolase ILR1-like 6 [Source:UniProtKB/Swiss-Prot;BAcc:Q8VYX0]	AT1G44350
ST2A	3.82468	5e-05	0.000292445	Cytosolic sulfotransferase 15 [Source:UniProtKB/Swiss-Prot;BAcc:Q8L5A7]	AT5G07010
AAE12	3.82959	5e-05	0.000292445	Probable acyl-activating enzyme 12, peroxisomal [Source:UniProtKB/Swiss-Prot;BAcc:Q9SS00]	AT1G65890
AT4G01895	3.83188	5e-05	0.000292445	.	AT4G01895
LOX3	3.83476	5e-05	0.000292445	Lipoxygenase 3, chloroplastic [Source:UniProtKB/Swiss-Prot;BAcc:Q9LNR3]	AT1G17420
AT4G36820	3.84211	0.0004	0.00195113	Calcium uniporter protein 1, mitochondrial [Source:UniProtKB/Swiss-Prot;BAcc:Q1PE15]	AT4G36820
AIG2	3.85314	5e-05	0.000292445	Protein AIG2 [Source:UniProtKB/Swiss-Prot;BAcc:P54121]	AT3G28930
AT3G54150	3.85786	5e-05	0.000292445	.	AT3G54150
CYP705A5	3.86513	5e-05	0.000292445	Cytochrome P450 705A5 [Source:UniProtKB/Swiss-Prot;BAcc:Q9FI39]	AT5G47990
AT3G51660	3.87114	5e-05	0.000292445	.	AT3G51660
PGIP2	3.89526	5e-05	0.000292445	Polygalacturonase inhibitor 2 [Source:UniProtKB/Swiss-Prot;BAcc:Q9M5J8]	AT5G06870
AT1G36622	3.92062	5e-05	0.000292445	.	AT1G36622
AT3G52870	3.93991	5e-05	0.000292445	IQ domain-containing protein IQM3 [Source:UniProtKB/Swiss-Prot;BAcc:Q9LFA4]	AT3G52870
AOC1	3.95624	5e-05	0.000292445	Allene oxide cyclase 1, chloroplastic [Source:UniProtKB/Swiss-Prot;BAcc:Q9LS03]	AT3G25760
CYP81D1	3.96221	5e-05	0.000292445	Cytochrome P450 81D1 [Source:UniProtKB/Swiss-Prot;BAcc:Q9FG65]	AT5G36220
AT3G02620	3.96415	5e-05	0.000292445	Stearoyl-[acyl-carrier-protein] 9-desaturase 4, chloroplastic [Source:UniProtKB/Swiss-Prot;BAcc:Q9M880]	AT3G02620
AT5G43590	3.97557	0.00025	0.00127889	Patatin-like protein 4 [Source:UniProtKB/Swiss-Prot;BAcc:Q9FIY1]	AT5G43590
AT4G22214	3.98201	0.0002	0.00104652	Defensin-like protein 99 [Source:UniProtKB/Swiss-Prot;BAcc:Q7X6T3]	AT4G22214
CYP708A2	3.9822	5e-05	0.000292445	Cytochrome P450 708A2 [Source:UniProtKB/Swiss-Prot;BAcc:Q8L7D5]	AT5G48000
AtRLP24	3.99802	5e-05	0.000292445	.	AT2G33020
AT1G05550	4.01602	0.00115	0.00492926	.	AT1G05550
ATPSK2	4.03179	5e-05	0.000292445	Phytosulfokines 2 [Source:UniProtKB/Swiss-Prot;BAcc:O81003]	AT2G22860
AT1G47395	4.06546	5e-05	0.000292445	.	AT1G47395
ATCNGC19	4.08267	5e-05	0.000292445	Putative cyclic nucleotide-gated ion channel 19 [Source:UniProtKB/Swiss-Prot;BAcc:Q9LDR2]	AT3G17690
CYP71A20	4.08324	5e-05	0.000292445	Cytochrome P450 71A20 [Source:UniProtKB/Swiss-Prot;BAcc:Q9T0K2]	AT4G13310
BHLH100	4.09451	5e-05	0.000292445	Transcription factor bHLH100 [Source:UniProtKB/Swiss-Prot;BAcc:Q9ZVB5]	AT2G41240
MAPKKK21	4.09913	5e-05	0.000292445	.	AT4G36950
XTH11	4.11964	5e-05	0.000292445	Probable xyloglucan endotransglucosylase/hydrolase protein 11 [Source:UniProtKB/Swiss-Prot;BAcc:Q9SMP1]	AT3G48580
BHLH038	4.13968	5e-05	0.000292445	Transcription factor ORG2 [Source:UniProtKB/Swiss-Prot;BAcc:Q9M1K1]	AT3G56970
AOC2	4.14865	5e-05	0.000292445	Allene oxide cyclase 2, chloroplastic [Source:UniProtKB/Swiss-Prot;BAcc:Q9LS02]	AT3G25770
AT4G08870	4.15575	5e-05	0.000292445	Arginase 2, mitochondrial [Source:UniProtKB/Swiss-Prot;BAcc:Q9ZPF5]	AT4G08870
AT1G66800	4.15646	5e-05	0.000292445	.	AT1G66800
AT3G51450	4.19028	5e-05	0.000292445	Protein STRICTOSIDINE SYNTHASE-LIKE 7 [Source:UniProtKB/Swiss-Prot;BAcc:Q9SD04]	AT3G51450
SAG14	4.20012	5e-05	0.000292445	Blue copper protein [Source:UniProtKB/Swiss-Prot;BAcc:Q07488]	AT5G20230
PP2-B14	4.22204	0.00015	0.000804107	F-box protein VBF [Source:UniProtKB/Swiss-Prot;BAcc:Q9C7K0]	AT1G56250
AT3G01830	4.24251	0.00035	0.00173087	Probable calcium-binding protein CML40 [Source:UniProtKB/Swiss-Prot;BAcc:Q9SGI8]	AT3G01830
AT5G01380	4.24599	5e-05	0.000292445	Trihelix transcription factor GT-3a [Source:UniProtKB/Swiss-Prot;BAcc:Q9SDW0]	AT5G01380
AT1G03990	4.27045	5e-05	0.000292445	Long-chain-alcohol oxidase FAO1 [Source:UniProtKB/Swiss-Prot;BAcc:Q9ZWB9]	AT1G03990
AtNIT2	4.30904	5e-05	0.000292445	Nitrilase 2 [Source:UniProtKB/Swiss-Prot;BAcc:P32962]	AT3G44300
PDF1.3	4.31979	5e-05	0.000292445	Defensin-like protein 14 [Source:UniProtKB/Swiss-Prot;BAcc:O80995]	AT2G26010
AT2G22880	4.32992	5e-05	0.000292445	.	AT2G22880
GST22	4.34689	5e-05	0.000292445	Glutathione S-transferase U4 [Source:UniProtKB/Swiss-Prot;BAcc:Q9ZW27]	AT2G29460
AT2G42360	4.35285	5e-05	0.000292445	E3 ubiquitin-protein ligase ATL41 [Source:UniProtKB/Swiss-Prot;BAcc:Q9SLC3]	AT2G42360
XTH25	4.36087	5e-05	0.000292445	Probable xyloglucan endotransglucosylase/hydrolase protein 25 [Source:UniProtKB/Swiss-Prot;BAcc:Q38907]	AT5G57550
GST11	4.42034	5e-05	0.000292445	Glutathione S-transferase F7 [Source:UniProtKB/Swiss-Prot;BAcc:Q9SRY5]	AT1G02920
BGLU28	4.42757	5e-05	0.000292445	Beta-glucosidase 28 [Source:UniProtKB/Swiss-Prot;BAcc:Q4V3B3]	AT2G44460
CML41	4.43619	5e-05	0.000292445	Probable calcium-binding protein CML41 [Source:UniProtKB/Swiss-Prot;BAcc:Q8L3R2]	AT3G50770
AT4G24340	4.4487	5e-05	0.000292445	.	AT4G24340
NAC042	4.4788	5e-05	0.000292445	Transcription factor JUNGBRUNNEN 1 [Source:UniProtKB/Swiss-Prot;BAcc:Q9SK55]	AT2G43000
AT2G26370	4.4941	5e-05	0.000292445	.	AT2G26370
AT5G35940	4.50162	5e-05	0.000292445	Jacalin-related lectin 41 [Source:UniProtKB/Swiss-Prot;BAcc:Q9FGC5]	AT5G35940
AT1G33030	4.50304	5e-05	0.000292445	.	AT1G33030
ATBSMT1	4.50703	5e-05	0.000292445	Salicylate/benzoate carboxyl methyltransferase [Source:UniProtKB/Swiss-Prot;BAcc:Q6XMI3]	AT3G11480
CYP705A12	4.53383	5e-05	0.000292445	.	AT5G42580
AT4G17470	4.54885	5e-05	0.000292445	.	AT4G17470
ATCLH1	4.55132	5e-05	0.000292445	Chlorophyllase-1 [Source:UniProtKB/Swiss-Prot;BAcc:O22527]	AT1G19670
THAS	4.56262	5e-05	0.000292445	Thalianol synthase [Source:UniProtKB/Swiss-Prot;BAcc:Q9FI37]	AT5G48010
AT5G05600	4.57395	5e-05	0.000292445	.	AT5G05600
AT4G21920	4.62162	5e-05	0.000292445	.	AT4G21920
JAZ5	4.63663	5e-05	0.000292445	Protein TIFY 11A [Source:UniProtKB/Swiss-Prot;BAcc:Q9LDU5]	AT1G17380
AT1G52000	4.68728	5e-05	0.000292445	Jacalin-related lectin 5 [Source:UniProtKB/Swiss-Prot;BAcc:Q9ZU23]	AT1G52000
ATGSTF6	4.69414	5e-05	0.000292445	Glutathione S-transferase F6 [Source:UniProtKB/Swiss-Prot;BAcc:P42760]	AT1G02930
ACS8	4.72129	5e-05	0.000292445	1-aminocyclopropane-1-carboxylate synthase 8 [Source:UniProtKB/Swiss-Prot;BAcc:Q9T065]	AT4G37770
ATCSLA10	4.72538	5e-05	0.000292445	Probable mannan synthase 10 [Source:UniProtKB/Swiss-Prot;BAcc:Q9LR87]	AT1G24070
AT5G43570	4.75617	5e-05	0.000292445	.	AT5G43570
CYP706A2	4.76574	5e-05	0.000292445	.	AT4G22710
AT3G28580	4.83462	5e-05	0.000292445	AAA-ATPase At3g28580 [Source:UniProtKB/Swiss-Prot;BAcc:Q9LJJ7]	AT3G28580
LHT7	4.88382	5e-05	0.000292445	Lysine histidine transporter-like 7 [Source:UniProtKB/Swiss-Prot;BAcc:Q84WE9]	AT4G35180
NRT1.8	4.88407	5e-05	0.000292445	Protein NRT1/ PTR FAMILY 7.2 [Source:UniProtKB/Swiss-Prot;BAcc:Q8GXN2]	AT4G21680
AT1G12030	4.89869	5e-05	0.000292445	.	AT1G12030
ABCG40	4.89909	5e-05	0.000292445	ABC transporter G family member 40 [Source:UniProtKB/Swiss-Prot;BAcc:Q9M9E1]	AT1G15520
AT4G36700	4.91174	5e-05	0.000292445	Vicilin-like seed storage protein At4g36700 [Source:UniProtKB/Swiss-Prot;BAcc:F4JQG6]	AT4G36700
AT3G19615	4.9318	0.0001	0.000555677	.	AT3G19615
AT4G12490	4.93822	5e-05	0.000292445	pEARLI1-like lipid transfer protein 2 [Source:UniProtKB/Swiss-Prot;BAcc:Q9SU34]	AT4G12490
GRX480	4.96891	5e-05	0.000292445	Glutaredoxin-C9 [Source:UniProtKB/Swiss-Prot;BAcc:Q9SGP6]	AT1G28480
AT2G32487	5.01515	5e-05	0.000292445	.	AT2G32487
ATERF13	5.01943	5e-05	0.000292445	Ethylene-responsive transcription factor 13 [Source:UniProtKB/Swiss-Prot;BAcc:Q8L9K1]	AT2G44840
LOX4	5.03292	5e-05	0.000292445	Lipoxygenase 4, chloroplastic [Source:UniProtKB/Swiss-Prot;BAcc:Q9FNX8]	AT1G72520
CRK13	5.09043	5e-05	0.000292445	Cysteine-rich receptor-like protein kinase 13 [Source:UniProtKB/Swiss-Prot;BAcc:Q0PW40]	AT4G23210
JAZ8	5.17174	5e-05	0.000292445	Protein TIFY 5A [Source:UniProtKB/Swiss-Prot;BAcc:Q8LBM2]	AT1G30135
AT3G18250	5.18872	5e-05	0.000292445	.	AT3G18250
MBP1.2	5.21123	5e-05	0.000292445	Myrosinase-binding protein 2 [Source:UniProtKB/Swiss-Prot;BAcc:Q9SAV1]	AT1G52030
AT5G19110	5.21252	5e-05	0.000292445	.	AT5G19110
AT4G22610	5.21799	5e-05	0.000292445	.	AT4G22610
AT2G34930	5.24308	5e-05	0.000292445	.	AT2G34930
UGT71B5	5.24816	0.0001	0.000555677	UDP-glycosyltransferase 71B5 [Source:UniProtKB/Swiss-Prot;BAcc:O23382]	AT4G15280
AT1G61610	5.32733	5e-05	0.000292445	Putative G-type lectin S-receptor-like serine/threonine-protein kinase At1g61610 [Source:UniProtKB/Swiss-Prot;BAcc:Q9SY89]	AT1G61610
AtRLP53	5.40662	5e-05	0.000292445	.	AT5G27060
TIFY9	5.42369	5e-05	0.000292445	Protein TIFY 9 [Source:UniProtKB/Swiss-Prot;BAcc:Q93ZM9]	AT5G13220
RNS1	5.4383	5e-05	0.000292445	Ribonuclease 1 [Source:UniProtKB/Swiss-Prot;BAcc:P42813]	AT2G02990
PDF1.2	5.50592	0.0001	0.000555677	Defensin-like protein 16 [Source:UniProtKB/Swiss-Prot;BAcc:Q9FI23]	AT5G44420
VSP2	5.6393	5e-05	0.000292445	Vegetative storage protein 2 [Source:UniProtKB/Swiss-Prot;BAcc:O82122]	AT5G24770
MPL1	5.70579	5e-05	0.000292445	Triacylglycerol lipase 2 [Source:UniProtKB/Swiss-Prot;BAcc:Q67ZU1]	AT5G14180
JR2	5.73108	5e-05	0.000292445	Cystine lyase CORI3 [Source:UniProtKB/Swiss-Prot;BAcc:Q9SUR6]	AT4G23600
AT1G62420	5.75891	5e-05	0.000292445	.	AT1G62420
UGT76E1	5.76802	0.0001	0.000555677	UDP-glycosyltransferase 76E1 [Source:UniProtKB/Swiss-Prot;BAcc:Q9LTH3]	AT5G59580
AT2G43530	5.77749	5e-05	0.000292445	Defensin-like protein 194 [Source:UniProtKB/Swiss-Prot;BAcc:O22867]	AT2G43530
ELI3	5.827	5e-05	0.000292445	Cinnamyl alcohol dehydrogenase 8 [Source:UniProtKB/Swiss-Prot;BAcc:Q02972]	AT4G37990
AT1G14250	5.99737	5e-05	0.000292445	Probable apyrase 5 [Source:UniProtKB/Swiss-Prot;BAcc:Q6NQA8]	AT1G14250
FAMT	6.04624	5e-05	0.000292445	.	AT3G44860
AT4G22470	6.06141	5e-05	0.000292445	.	AT4G22470
TSA1	6.13061	5e-05	0.000292445	TSK-associating protein 1 [Source:UniProtKB/Swiss-Prot;BAcc:F4ICX9]	AT1G52410
AIG1	6.19399	5e-05	0.000292445	Protein AIG1 [Source:UniProtKB/Swiss-Prot;BAcc:P54120]	AT1G33960
LCR78	6.2306	5e-05	0.000292445	Defensin-like protein 19 [Source:UniProtKB/Swiss-Prot;BAcc:P82787]	AT1G19610
AOX1D	6.35217	5e-05	0.000292445	Ubiquinol oxidase 3, mitochondrial [Source:UniProtKB/Swiss-Prot;BAcc:Q8LEE7]	AT1G32350
ATH8	6.44972	5e-05	0.000292445	Thioredoxin H8 [Source:UniProtKB/Swiss-Prot;BAcc:Q9CAS1]	AT1G69880
BMY1	6.49191	5e-05	0.000292445	Beta-amylase 5 [Source:UniProtKB/Swiss-Prot;BAcc:P25853]	AT4G15210
LOX2	6.55263	5e-05	0.000292445	Lipoxygenase 2, chloroplastic [Source:UniProtKB/Swiss-Prot;BAcc:P38418]	AT3G45140
AT3G28220	6.57154	5e-05	0.000292445	.	AT3G28220
BGL1	6.57883	5e-05	0.000292445	Beta-D-glucopyranosyl abscisate beta-glucosidase [Source:UniProtKB/Swiss-Prot;BAcc:Q9SE50]	AT1G52400
DIN2	6.58248	5e-05	0.000292445	Beta-glucosidase 30 [Source:UniProtKB/Swiss-Prot;BAcc:Q9M1C9]	AT3G60140
LAS1	6.63399	5e-05	0.000292445	Lanosterol synthase [Source:UniProtKB/Swiss-Prot;BAcc:Q1G1A4]	AT3G45130
SAG13	6.80911	5e-05	0.000292445	Senescence-associated protein 13 [Source:UniProtKB/Swiss-Prot;BAcc:Q9ZW18]	AT2G29350
ATTI1	6.90928	5e-05	0.000292445	Defensin-like protein 195 [Source:UniProtKB/Swiss-Prot;BAcc:Q42328]	AT2G43510
AT1G64160	6.92225	5e-05	0.000292445	Dirigent protein 5 [Source:UniProtKB/Swiss-Prot;BAcc:Q9SH66]	AT1G64160
ATMYB15	7.07031	5e-05	0.000292445	.	AT3G23250
CYP71A12	7.25452	5e-05	0.000292445	Cytochrome P450 71A12 [Source:UniProtKB/Swiss-Prot;BAcc:O49340]	AT2G30750
BGL2	7.35976	0.0001	0.000555677	Glucan endo-1%2C3-beta-glucosidase, acidic isoform [Source:UniProtKB/Swiss-Prot;BAcc:P33157]	AT3G57260
AT5G05340	7.46789	5e-05	0.000292445	Peroxidase 52 [Source:UniProtKB/Swiss-Prot;BAcc:Q9FLC0]	AT5G05340
VSP1	7.93528	5e-05	0.000292445	Vegetative storage protein 1 [Source:UniProtKB/Swiss-Prot;BAcc:O49195]	AT5G24780
DIN11	8.06539	5e-05	0.000292445	Probable 2-oxoglutarate-dependent dioxygenase DIN11 [Source:UniProtKB/Swiss-Prot;BAcc:Q8H113]	AT3G49620
AT1G54020	8.1684	5e-05	0.000292445	GDSL esterase/lipase At1g54020 [Source:UniProtKB/Swiss-Prot;BAcc:Q9C5N8]	AT1G54020
JAL23	8.47741	5e-05	0.000292445	Jacalin-related lectin 23 [Source:UniProtKB/Swiss-Prot;BAcc:O80948]	AT2G39330
ATJRG21	8.92205	5e-05	0.000292445	.	AT3G55970
MBP1	9.11461	5e-05	0.000292445	Myrosinase-binding protein 1 [Source:UniProtKB/Swiss-Prot;BAcc:Q9SAV0]	AT1G52040
AT2G39030	11.4947	5e-05	0.000292445	L-ornithine N5-acetyltransferase NATA1 [Source:UniProtKB/Swiss-Prot;BAcc:Q9ZV05]	AT2G39030
AT5G46871	Inf	5e-05	0.000292445	Defensin-like protein 308 [Source:UniProtKB/Swiss-Prot;BAcc:Q4VP04]	AT5G46871
SESA5	Inf	5e-05	0.000292445	2S seed storage protein 5 [Source:UniProtKB/Swiss-Prot;BAcc:Q9FH31]	AT5G54740
AT1G21528	Inf	5e-05	0.000292445	.	AT1G21528
LCR85	Inf	5e-05	0.000292445	Defensin-like protein 97 [Source:UniProtKB/Swiss-Prot;BAcc:P82794]	AT4G22210
AT4G36791	Inf	0.00145	0.0060114	.	AT4G36791
DXPS1	Inf	5e-05	0.000292445	.	AT3G21500
CYP82G1	Inf	5e-05	0.000292445	Cytochrome P450 82G1 [Source:UniProtKB/Swiss-Prot;BAcc:Q9LSF8]	AT3G25180
AT4G11911	Inf	5e-05	0.000292445	.	AT4G11911
AT5G42223	Inf	0.00145	0.0060114	Putative defensin-like protein 114 [Source:UniProtKB/Swiss-Prot;BAcc:Q2V322]	AT5G42223
AT2G35612	Inf	0.00145	0.0060114	.	AT2G35612
AT1G52390	Inf	0.00145	0.0060114	.	AT1G52390
AT5G28237	Inf	5e-05	0.000292445	.	AT5G28237
AT4G08869	Inf	0.00145	0.0060114	Defensin-like protein 210 [Source:UniProtKB/Swiss-Prot;BAcc:Q2V3K4]	AT4G08869
AT1G11925	Inf	5e-05	0.000292445	.	AT1G11925
AT1G53980	Inf	0.00145	0.0060114	.	AT1G53980
SESA1	Inf	5e-05	0.000292445	2S seed storage protein 1 [Source:UniProtKB/Swiss-Prot;BAcc:P15457]	AT4G27140
AT3G28600	Inf	5e-05	0.000292445	AAA-ATPase At3g28600 [Source:UniProtKB/Swiss-Prot;BAcc:F4J0C0]	AT3G28600
CYP82C2	Inf	5e-05	0.000292445	Cytochrome P450 82C2 [Source:UniProtKB/Swiss-Prot;BAcc:O49394]	AT4G31970
AT1G13609	Inf	5e-05	0.000292445	Defensin-like protein 287 [Source:UniProtKB/Swiss-Prot;BAcc:Q2V4N4]	AT1G13609
DGL	Inf	5e-05	0.000292445	Galactolipase DONGLE, chloroplastic [Source:UniProtKB/Swiss-Prot;BAcc:Q9MA46]	AT1G05800
AT4G37710	Inf	5e-05	0.000292445	VQ motif-containing protein 29 [Source:UniProtKB/Swiss-Prot;BAcc:Q9SZG3]	AT4G37710
AT2G33780	Inf	5e-05	0.000292445	VQ motif-containing protein 13 [Source:UniProtKB/Swiss-Prot;BAcc:O23660]	AT2G33780
ATNRT2.6	Inf	5e-05	0.000292445	High affinity nitrate transporter 2.6 [Source:UniProtKB/Swiss-Prot;BAcc:Q9LXH0]	AT3G45060
AT3G46070	Inf	5e-05	0.000292445	.	AT3G46070
AT3G27410	Inf	0.00145	0.0060114	.	AT3G27410
ATMYB3	Inf	5e-05	0.000292445	Transcription factor MYB21 [Source:UniProtKB/Swiss-Prot;BAcc:Q9LK95]	AT3G27810
AT3G13433	Inf	5e-05	0.000292445	.	AT3G13433
AT1G55230	Inf	5e-05	0.000292445	.	AT1G55230
CYP715A1	Inf	5e-05	0.000292445	.	AT5G52400
AtGolS7	Inf	5e-05	0.000292445	Galactinol synthase 7 [Source:UniProtKB/Swiss-Prot;BAcc:Q4PSY4]	AT1G60450
AT1G59950	Inf	5e-05	0.000292445	.	AT1G59950
AT2G31345	Inf	5e-05	0.000292445	.	AT2G31345
SK11	Inf	0.00145	0.0060114	SKP1-like protein 11 [Source:UniProtKB/Swiss-Prot;BAcc:O49484]	AT4G34210
anac071	Inf	5e-05	0.000292445	.	AT4G17980
AT3G61111	Inf	0.00145	0.0060114	.	AT3G61111
AT1G10586	Inf	5e-05	0.000292445	.	AT1G10586
AT4G05380	Inf	5e-05	0.000292445	.	AT4G05380
AT3G51520	-Inf	5e-05	0.000292445	Diacylglycerol O-acyltransferase 2 [Source:UniProtKB/Swiss-Prot;BAcc:Q9ASU1]	AT3G51520
AT3G51530	-Inf	5e-05	0.000292445	F-box/FBD/LRR-repeat protein At3g51530 [Source:UniProtKB/Swiss-Prot;BAcc:Q501E9]	AT3G51530
AT3G51540	-Inf	5e-05	0.000292445	.	AT3G51540
BHLH161	-Inf	0.00135	0.00567072	Transcription factor PRE4 [Source:UniProtKB/Swiss-Prot;BAcc:F4JCN9]	AT3G47710
AT1G05280	-Inf	5e-05	0.000292445	.	AT1G05280
AT5G26080	-Inf	0.0001	0.000555677	.	AT5G26080
AT4G18650	-Inf	5e-05	0.000292445	.	AT4G18650
AT5G62420	-Inf	5e-05	0.000292445	.	AT5G62420
